# Supplementary material for: OmicsON – Integration of omics data with molecular networks and statistical procedures
Source: PLoS One. 2020 Jul 29;15(7):e0235398. doi: 10.1371/journal.pone.0235398 (PMC7390260; doi:10.1371/journal.pone.0235398)
Supplement: S1 Data — (TXT) [file pone.0235398.s002.txt]

"CHEBI:28875" "CHEBI:73705" "CHEBI:17268" "CHEBI:15756" "CHEBI:28842" "CHEBI:35465" "CHEBI:28716" "CHEBI:16196" "CHEBI:36023" "CHEBI:32425" "CHEBI:36036" "CHEBI:17351" "CHEBI:28661" "CHEBI:72850" "CHEBI:15843" "CHEBI:61205" "CHEBI:61204" "CHEBI:27432" "CHEBI:28364" "CHEBI:28125"
"CHEBI:28875" 1 -0.121329254738924 -0.221287033323581 0.00934834875818198 -0.59087303313839 0.657435962783458 0.971968954068565 0.694888252256912 0.893836708879179 0.124795106460799 0.326138009929358 -0.507051393020859 0.153286083370696 -0.320990266900215 -0.310621238488647 -0.281655529153678 -0.142763084339584 -0.157757497547179 -0.331766865598249 -0.479336338706225
"CHEBI:73705" -0.121329254738924 1 0.0298930826157947 0.134435561504978 0.268228135570895 -0.258459186782273 -0.118183261571147 -0.224437032308661 -0.133678118830941 -0.155758199358588 -0.073561882501094 -0.0230705360715048 -0.120417732262753 0.0227261712299405 0.374385078805743 0.204198156843981 0.288441615349297 -0.0494482261962133 -0.0782746457827308 0.0735899578893276
"CHEBI:17268" -0.221287033323581 0.0298930826157947 1 0.030740769784019 0.249781241395679 -0.422186576028126 -0.219294847727309 -0.360166865676263 -0.296045158341371 0.0630216131016458 0.0232867159235394 0.150732974815999 -0.102741086499234 0.0855407633646728 -0.0607435286834498 0.0236556640109033 -0.0264919090365132 0.0877132202139418 0.344851256990783 0.208531343267989
"CHEBI:15756" 0.00934834875818198 0.134435561504978 0.030740769784019 1 0.555890766468435 -0.372140151616916 0.0184197528864297 -0.204173702571934 0.113774805088901 -0.504826290228191 0.302601367240147 -0.662911221329287 -0.0522270222522102 -0.561811333652406 0.175685522326701 -0.303996539754017 -0.0608886072287156 -0.368367807626152 0.26260868186174 0.454584009718251
"CHEBI:28842" -0.59087303313839 0.268228135570895 0.249781241395679 0.555890766468435 1 -0.896386290010384 -0.611950724971978 -0.839942968522498 -0.572752922846942 -0.277969336414798 -0.111932834859308 -0.0842621825991634 -0.113810554678073 -0.0824856788812652 0.551264763677006 0.174486972307099 0.269158681994768 -0.0785020019081475 0.44419781058079 0.569456965978391
"CHEBI:35465" 0.657435962783458 -0.258459186782273 -0.422186576028126 -0.372140151616916 -0.896386290010384 1 0.647664797029824 0.914137636444302 0.714816403697469 0.18831207105721 0.106921958999384 -0.038490410293054 0.0278646192627373 0.0448759811226784 -0.385479942034956 -0.124335916478296 -0.164730362035099 -0.154616660290402 -0.524773620171744 -0.590551291925247
"CHEBI:28716" 0.971968954068565 -0.118183261571147 -0.219294847727309 0.0184197528864297 -0.611950724971978 0.647664797029824 1 0.70711688545323 0.892999848433969 0.0443256602727432 0.346432877825316 -0.569760303746194 0.13946595639434 -0.396261920714128 -0.348173915937819 -0.331179939700073 -0.210639694750328 -0.0476914275079728 -0.276439306193569 -0.50198133706135
"CHEBI:16196" 0.694888252256912 -0.224437032308661 -0.360166865676263 -0.204173702571934 -0.839942968522498 0.914137636444302 0.70711688545323 1 0.800315228695433 0.111397592977358 0.37975774882523 -0.234229824059624 0.218805304468099 -0.134692885407444 -0.359398105162904 -0.225975868493557 -0.226369967377477 -0.224676968527435 -0.558879268318651 -0.604475258616636
"CHEBI:36023" 0.893836708879179 -0.133678118830941 -0.296045158341371 0.113774805088901 -0.572752922846942 0.714816403697469 0.892999848433969 0.800315228695433 1 -0.00824876753574319 0.520001878026718 -0.556379318500231 0.274688119878239 -0.294138962638484 -0.169304760559386 -0.184143167991232 -0.0315714792255929 -0.311062945677523 -0.462495823612754 -0.57367208735883
"CHEBI:32425" 0.124795106460799 -0.155758199358588 0.0630216131016458 -0.504826290228191 -0.277969336414798 0.18831207105721 0.0443256602727432 0.111397592977358 -0.00824876753574319 1 -0.0110702648461565 0.263003348752079 0.294225894967498 0.347756003887505 -0.126193669992783 0.166958782669259 0.0913136018147092 0.226605322489174 -0.0529367660968406 -0.387605801940337
"CHEBI:36036" 0.326138009929358 -0.073561882501094 0.0232867159235394 0.302601367240147 -0.111932834859308 0.106921958999384 0.346432877825316 0.37975774882523 0.520001878026718 -0.0110702648461565 1 -0.500356245345977 0.675574913660337 -0.29884143539042 -0.00546002909268643 -0.208623237734345 -0.00168103974924166 -0.211552903178592 -0.295544386087454 -0.281747029215242
"CHEBI:17351" -0.507051393020859 -0.0230705360715048 0.150732974815999 -0.662911221329287 -0.0842621825991634 -0.038490410293054 -0.569760303746194 -0.234229824059624 -0.556379318500231 0.263003348752079 -0.500356245345977 1 -0.154698147039732 0.861173601705559 0.154811208114365 0.591294580627426 0.277403297489952 -0.057887650629747 -0.192840408353165 -0.033276702750941
"CHEBI:28661" 0.153286083370696 -0.120417732262753 -0.102741086499234 -0.0522270222522102 -0.113810554678073 0.0278646192627373 0.13946595639434 0.218805304468099 0.274688119878239 0.294225894967498 0.675574913660337 -0.154698147039732 1 -0.0101041449329147 0.0545998091882395 0.0315816482795485 0.14270077887429 -0.159975037121963 -0.27515553186021 -0.289174647615534
"CHEBI:72850" -0.320990266900215 0.0227261712299405 0.0855407633646728 -0.561811333652406 -0.0824856788812652 0.0448759811226784 -0.396261920714128 -0.134692885407444 -0.294138962638484 0.347756003887505 -0.29884143539042 0.861173601705559 -0.0101041449329147 1 0.415746873669307 0.824695450235351 0.589665618430029 -0.211442172929095 -0.413904122624616 -0.334173171840205
"CHEBI:15843" -0.310621238488647 0.374385078805743 -0.0607435286834498 0.175685522326701 0.551264763677006 -0.385479942034956 -0.348173915937819 -0.359398105162904 -0.169304760559386 -0.126193669992783 -0.00546002909268643 0.154811208114365 0.0545998091882395 0.415746873669307 1 0.782013424337982 0.829576813159138 -0.370688072675591 -0.390912134748133 -0.177208190424675
"CHEBI:61205" -0.281655529153678 0.204198156843981 0.0236556640109033 -0.303996539754017 0.174486972307099 -0.124335916478296 -0.331179939700073 -0.225975868493557 -0.184143167991232 0.166958782669259 -0.208623237734345 0.591294580627426 0.0315816482795485 0.824695450235351 0.782013424337982 1 0.867388227599701 -0.280569240500268 -0.464389158897628 -0.430472169105639
"CHEBI:61204" -0.142763084339584 0.288441615349297 -0.0264919090365132 -0.0608886072287156 0.269158681994768 -0.164730362035099 -0.210639694750328 -0.226369967377477 -0.0315714792255929 0.0913136018147092 -0.00168103974924166 0.277403297489952 0.14270077887429 0.589665618430029 0.829576813159138 0.867388227599701 1 -0.320089477699972 -0.436698528195631 -0.387659135242059
"CHEBI:27432" -0.157757497547179 -0.0494482261962133 0.0877132202139418 -0.368367807626152 -0.0785020019081475 -0.154616660290402 -0.0476914275079728 -0.224676968527435 -0.311062945677523 0.226605322489174 -0.211552903178592 -0.057887650629747 -0.159975037121963 -0.211442172929095 -0.370688072675591 -0.280569240500268 -0.320089477699972 1 0.483531577168782 -0.0188176851574837
"CHEBI:28364" -0.331766865598249 -0.0782746457827308 0.344851256990783 0.26260868186174 0.44419781058079 -0.524773620171744 -0.276439306193569 -0.558879268318651 -0.462495823612754 -0.0529367660968406 -0.295544386087454 -0.192840408353165 -0.27515553186021 -0.413904122624616 -0.390912134748133 -0.464389158897628 -0.436698528195631 0.483531577168782 1 0.586556195672236
"CHEBI:28125" -0.479336338706225 0.0735899578893276 0.208531343267989 0.454584009718251 0.569456965978391 -0.590551291925247 -0.50198133706135 -0.604475258616636 -0.57367208735883 -0.387605801940337 -0.281747029215242 -0.033276702750941 -0.289174647615534 -0.334173171840205 -0.177208190424675 -0.430472169105639 -0.387659135242059 -0.0188176851574837 0.586556195672236 1
