# Supplementary material for: OmicsON – Integration of omics data with molecular networks and statistical procedures
Source: PLoS One. 2020 Jul 29;15(7):e0235398. doi: 10.1371/journal.pone.0235398 (PMC7390260; doi:10.1371/journal.pone.0235398)
Supplement: S2 Data — (TXT) [file pone.0235398.s003.txt]

"ACAT1" "ACAT2" "APOB" "APOC3" "APOE" "CBS" "CIDEA" "CPT2" "CYP27A1" "CYP27B1" "CYP8B1" "FAS" "GK" "LDLR" "LPIN2" "LPIN3" "LPL" "MTHFR" "PDK4" "PEX11A" "PLTP" "PPARA" "PPARD" "PPARG" "RARA" "RXRA" "UCP2" "UCP3" "VDR" "VLDLR" "DBI" "ACACA" "ACACB" "SSX2IP" "ADSSL1" "ALDH3A1" "ACOX1" "PSMB10" "ABCB11" "BCL3" "PRG4" "CAR1" "COX1" "COX2" "CYP24A1" "CYP26A1" "CYP2B10" "CYP2B13" "CYP2C29" "CYP3A11" "CYP4A10" "CYP4A14" "CYP7A1" "FAT1" "NR1H4" "H6PD" "G6PC" "GLUL" "GSTA" "GSTM1" "GSTP2" "HMGCR" "Il2" "FABP1" "ELOVL6" "COL2A1" "NR1H3" "NR1H2" "LPIN1" "CPT1A" "ACADM" "ABCB1B" "ABCB4" "ABCC6" "MTR" "NR4A1" "NR4A2" "SLC10A1" "SLC22A5" "NRF1" "ECI2" "PON1" "NR1I2" "RARB" "RXRG" "THRSP" "PTPN6" "ST3GAL4" "SERPINA1A" "SCARB1" "LY6D" "TRA2B" "AATF" "TMPO" "HADHB" "CDKN1A" "TFAP2A" "APOA1" "FOS" "ABCC2" "EIF2S3X" "ABCA1" "FABP6" "BAAT" "FABP2" "NOS2" "ABCB8"
"ACAT1" 1 0.327541653473882 0.106947417212424 0.262248864506667 0.491444982338437 0.387267742503991 0.311040756151723 0.439339471801682 0.416251544063197 0.343492894251716 0.632425276889522 0.3599950323246 0.56898343084989 0.37469025166343 0.416425447917581 0.78815282878228 0.364154384815137 0.237791918377903 0.324943483833937 0.526252577495612 0.694952549526442 0.170380251810484 0.420694851580738 0.303059115885725 0.436904014682437 0.45946726407424 0.399881389471444 0.445080173238183 0.47347049132274 0.15915637729368 0.195935984979199 0.252258539625105 0.434935385284139 0.0772516178053478 0.218859886954005 0.29453385034343 0.363464288774746 0.154194948717662 0.400994991494362 0.369879820080948 0.206262967718379 0.29990381374699 0.344777383783395 0.372627274621638 0.111489413417233 0.370387596427301 0.36588022963222 0.199385480067152 0.480051918738122 0.576224486148284 0.496352789284103 0.259359800237729 0.271477379735324 0.473615631795144 0.282847227697315 0.453831542814974 0.60020441763333 0.686136455761034 0.330219728947476 0.374168727683536 0.280355295531848 0.451512698959953 0.328113236750344 0.499126177645538 0.394075381165544 0.479280372714738 0.47673717731941 0.36777405606326 0.220790386020813 0.33982652140871 0.52686751950174 0.215667767033433 0.602772288310451 0.378957105300875 0.315682725190154 0.519439790020091 0.304116278054886 0.616409392673869 0.493828946768453 0.386775440778 0.100504074572441 0.349905506079238 0.260436794941832 0.385165599999366 0.36229159957021 0.183592275181289 0.407925590002035 0.426895583428876 0.567766725255957 0.500041618177301 0.451236551295751 0.305363065131804 0.466779036403414 0.391986783688868 0.469339861291302 0.544017363967694 0.558958462584624 0.318605818175575 0.532729265676157 0.502375753549739 0.373074689618237 0.389734779368798 0.800141907916764 0.316752494904812 0.418968552014683 0.484064639604528 0.522568765944661
"ACAT2" 0.327541653473882 1 -0.121096008115278 -0.0333545928247914 0.524972666302267 0.2705765564189 0.624801805400485 0.749341545935239 0.45722208955375 0.19227244505517 0.32466822253851 0.196973964321134 0.497200345209348 0.279309328669137 0.505322230859864 0.384383309650265 0.257792474815798 0.399872239121075 0.109122238844468 0.571104325272423 0.328558380069563 0.365115180000394 0.236802788544893 0.414277102950188 0.567020658904313 0.108115711206317 0.496770505107009 0.68622507201731 0.355329455054105 0.202769648417162 0.239422038876394 0.243249728472606 0.403840529780537 -0.022850493844823 0.3632939064455 0.265968665086013 0.437557531435164 0.172864648994482 0.452112130026352 0.0344966312677611 -0.157959967025697 0.105267906512771 0.132706926308513 0.417521882488286 0.103010985445677 0.150518100596412 0.131987742076055 0.151994781434657 0.592164131649882 0.62111355021996 0.691882417845151 0.0380609797236037 0.0734957852211967 0.0972979561075664 0.473458171239325 0.58774096801829 0.508229019202177 0.190076988414861 0.25214649265893 0.632342480771477 0.463033547974419 0.529161775788117 0.426296519557134 0.65199910107703 0.48018144946934 0.42430147865 0.239033770813987 0.188468076728873 0.0498639296510135 0.427885915127895 0.305455832724298 0.653638818453205 0.611847406353214 0.482966140101572 0.401978852864108 0.396745417051426 0.542545259901266 0.559858063098865 0.770755609443758 0.491333904001813 0.218846603687499 0.434023097990582 0.061620256670126 0.473703976478 0.741904841772058 0.0278534170557746 0.549182880525337 0.407941535303772 0.246906591266489 0.474878847289881 0.572004925851927 0.553096795593803 0.440199796050739 0.337954662006446 0.433957186247676 0.059866452276158 0.393813305106035 0.212840852750484 0.586780149340701 0.480494672278499 0.471248860399449 0.508946274685124 0.359274978492154 0.498218138053062 0.481607214114699 0.479702116315255 0.302644763406258
"APOB" 0.106947417212424 -0.121096008115278 1 0.325635561083236 -0.151631540828557 0.137898730370808 -0.0123379277337072 -0.0794000076303103 0.0100167394929671 -0.0843295763839624 0.0723511585883127 0.00308350685174494 -0.105717372320649 0.151656982190677 0.0254772047668073 0.168691629260784 0.149769980665796 -0.309506385443558 0.133974514657332 -0.0507284282753359 0.48343570280107 -0.235229122243298 0.0529596870191286 -0.168183336978847 -0.259153184054257 0.216442770921804 -0.113532916892411 -0.137127442911924 -0.00455398330757368 0.0405997452435479 -0.173614668113904 -0.00476511897388995 0.166837241126187 0.00391266048338643 -0.0863510959449775 0.145471029586675 0.0229768489538525 0.213034485505354 -0.0830322167004078 0.245719994853782 0.111427665650921 0.194329495061945 0.406120679059541 0.113751996180594 0.0991730119243803 -0.212783263692537 -0.0483424441515575 0.0758615325935205 -0.0252885592770406 0.01626397848648 0.0760146622141484 0.256706978839733 0.252599700712246 0.203127806993525 0.00796082037870536 -0.0374273878982099 -0.034053861188397 0.231981526379499 -0.114033562597837 -0.16081687017228 0.143577738111032 -0.184424472664913 -0.157518417686655 -0.258418720238564 -0.303801625655305 0.136183826528142 0.136439267687462 0.0696574595538308 0.0130096460839856 0.0750296089441496 -0.0359303292081437 0.212241698149226 -0.14973210426058 -0.0132087223846484 0.471392157977733 -0.147606842714616 -0.220299974608118 -0.17247614618134 0.0387807542941485 -0.100292017100554 -0.0748337994715093 -0.276544046610056 0.0610511259604813 -0.170426832796278 0.196937676359258 0.111828523488463 -0.170780372806374 -0.157531604539292 -0.0730377493823685 -0.175884936464782 -0.16830041645559 -0.00499692145981486 -0.169294691007139 0.0574015385389836 0.248770065891925 0.0241202519347962 -0.243089125294321 0.282561675932318 -0.116959075244276 -0.102361786729983 -0.116760478233972 -0.00691652377752153 0.202027456925671 -0.0846669819638524 -0.0527165593475078 -0.0431867638473528 0.0114656636331183
"APOC3" 0.262248864506667 -0.0333545928247914 0.325635561083236 1 0.296129235671859 0.322566340775406 -0.366243982892488 -0.0633730106967639 0.0750442321434704 0.647485754274219 0.455752711327096 0.718661302237796 0.477933542519301 0.660913923769951 0.0724870077723076 0.328057748976885 0.571965944642722 -0.516499394549846 0.693631139952102 0.100873760166589 0.339904059793605 -0.00102599757621962 0.595592046919837 -0.0542571424619455 0.240588232060364 0.690313483293038 -0.00753350023349821 0.0504428154579459 0.0586121950625197 0.0802366596662493 0.499136344786013 0.462080592466251 0.131292653557917 0.656467628462143 -0.0659921946415274 0.363268903254583 0.22577133668601 0.334215395368828 -0.0328063917224374 0.602186882877671 0.267782179150592 0.560150459468318 0.603137475793106 0.034897872919951 0.767260105526713 0.260656195502325 0.545468468323264 0.479236936017211 0.139123956205732 0.204421128211402 0.143967392265654 0.100032254423472 0.0798029988091025 0.493161745533154 0.13914419560323 -0.0671762849518255 0.159401979725511 0.507556188898325 0.452633974684644 -0.0579373102307602 0.144724136414503 0.170415820994235 -0.249343464828232 0.0169840052436395 -0.0594633036348159 0.0312669941887996 0.652643106221499 0.573266754973768 0.653371878779017 -0.11111193453073 0.294376706234483 0.199482879137958 0.128682071337161 0.175251510313756 0.196895558168732 0.120172039891542 -0.0390660087161711 0.00759714040004126 0.0402592405356288 -0.00632722872661769 0.314197995944063 -0.241835659424856 0.359404498429274 -0.217145932288465 0.0282651589599183 0.733470412988507 -0.0348057319120914 0.0658371657402227 0.526945914401362 0.420770896174398 -0.0253009693434792 -0.0428050235975891 0.0447792588267574 0.0944457096257639 0.146809319454206 0.336353913377915 0.020841608789249 0.0692165876078845 0.0860528587166326 0.41958361933245 0.0136666762333435 0.227995710251727 0.389567415446764 -0.0374081608864194 0.185999636282014 0.127861744859789 0.446432369433849
"APOE" 0.491444982338437 0.524972666302267 -0.151631540828557 0.296129235671859 1 0.655717449700361 0.423351705914337 0.592011951741503 0.663516676871055 0.429149499001055 0.508072075678279 0.430713399617786 0.582147051325478 0.531757402114722 0.526734411409326 0.61492711671636 0.46588585359067 0.343106891011903 0.401753585349948 0.727177165001337 0.579837873183675 0.368544824975695 0.472639241785321 0.662145351924051 0.778533280836513 0.503158742628454 0.755392062967494 0.696245424934765 0.623497032619421 0.343673741222294 0.34483419487024 0.37315854318213 0.536699739181337 0.40380714138194 0.507475054820828 0.298905339695332 0.594400008805818 0.181977667887656 0.601472508576002 0.264720715002597 -0.149442253645686 0.429774626401263 0.314382760674828 0.310831826420609 0.337554611888441 0.321713381058542 0.545566036815516 0.571365255855807 0.612019845000637 0.721388782802679 0.626093062513118 0.225259453096497 0.253250361738686 0.473381468850404 0.653327507867358 0.615403757617769 0.76814339994638 0.488762406947048 0.736003455584269 0.620402381862475 0.405907894157333 0.755776067936886 0.472831863685923 0.71344702475861 0.660452135999495 0.580380711661604 0.447116306010284 0.573308829583206 0.193736066593719 0.391393525449152 0.583803793794344 0.374172387396013 0.831572215799899 0.627898085729119 0.204539563314391 0.66944819847067 0.73830726064864 0.615916142404357 0.66662502801933 0.688686980026911 0.522039022371181 0.574248055283394 0.0270997005520936 0.362237026983048 0.292269942510802 0.308509913981035 0.627280287939806 0.686576318786991 0.548590938811154 0.725385213788289 0.684495050763973 0.550838021704998 0.681868468594045 0.5550848324684 0.538881488000214 0.310672563193901 0.383914937618854 0.413008639577352 0.77337537610551 0.74110397648385 0.614799662466071 0.604519473066999 0.541425887338107 0.498000462845672 0.595171085824492 0.668826728861212 0.643490361388084
"CBS" 0.387267742503991 0.2705765564189 0.137898730370808 0.322566340775406 0.655717449700361 1 0.134350036006334 0.436423409171139 0.631192225542849 0.325201746381067 0.325916192248021 0.153159234201724 0.391370411957435 0.397551221316822 0.404545713018649 0.337424454022019 0.232395453478722 0.00469962233710228 0.291987207796718 0.482145510873828 0.549999395026526 0.39127683289966 0.389908961220109 0.62891065600809 0.565649087453243 0.617505574826947 0.561396227029606 0.594078994143029 0.565030159748397 -0.00584448550220439 -0.0181181486012222 -0.0750757549797819 0.455678987392093 0.538816162808765 0.576337454828953 0.401822490087496 0.721006418128028 0.125623899726931 0.480211456960974 0.324703082369744 -0.367847661261153 0.698260083572808 0.432324542357434 0.203072753230234 0.292724546551863 0.148957647756849 0.596813182343141 0.664837213050548 0.474442007896241 0.541011214784148 0.411719531933103 0.568660804390135 0.592751314483444 0.547745377263162 0.369565829713684 0.231400882600909 0.57080817875123 0.542491976750386 0.597887713595799 0.58058529577778 0.406371522946241 0.668287761129324 0.435006488972863 0.39429238340338 0.575652196599114 0.661923531628506 0.187537485783497 0.806817444817369 0.0143421451407106 0.240955556864921 0.447907520915987 0.168482364690034 0.475535751973206 0.435409304225994 0.0721093555251524 0.568286358550194 0.630893715273062 0.315460495612288 0.411561174111926 0.579142728007743 0.756345846224281 0.437678039611658 -0.0490509591055533 0.359721006551924 0.0159938253267749 0.22635379537593 0.540360836466644 0.633354376402656 0.272356764285157 0.382738581923491 0.615584911078539 0.557550438252136 0.428778121796514 0.531083763436116 0.479155174102162 0.509214681195139 0.148679460733801 0.468910066358682 0.701517318179754 0.488348161139565 0.634145367036399 0.564617651541824 0.443650707439844 0.407185108362818 0.681559364557623 0.57015446837341 0.554129595943506
"CIDEA" 0.311040756151723 0.624801805400485 -0.0123379277337072 -0.366243982892488 0.423351705914337 0.134350036006334 1 0.598108178545185 0.523218368670194 -0.197921374150586 0.254069291892815 -0.145343636779336 0.134865355041392 0.0574722379536215 0.414361933090325 0.379415387956351 0.0911138440503103 0.754265158785364 -0.141825435164471 0.606763399557352 0.403844420978811 0.366514053842347 -0.0357537165843295 0.514961661566461 0.453900648687293 -0.0283664280530131 0.593755797927778 0.568839243842076 0.575665584455287 0.238059817859258 -0.0666092310922313 0.120135898205959 0.402632615129791 -0.415717879557579 0.412950120697027 0.159874053318355 0.359917648248216 0.0046703326930633 0.546655884621372 -0.191406535499909 -0.271751669525197 -0.199767965143145 -0.0118500426499469 0.527878632474518 -0.327771264629932 -0.0221085094751657 -0.0912383555659619 -0.112072804659662 0.600023466779115 0.570032846404153 0.6708249415993 0.0486268720704946 0.0612481239906664 0.03126190937999 0.543263148326572 0.731150157778901 0.560298939238008 0.074508398266038 0.100328694153035 0.605092152202519 0.540454347640145 0.412639637539452 0.495968742484915 0.522201935746045 0.342684471452796 0.606579911211971 0.0355664241646194 -0.047012854992153 -0.316443779215992 0.621502062141219 0.34947132057431 0.424906769026601 0.611236612927214 0.578983078333006 0.442192352793976 0.440068521365677 0.470102542092488 0.609902971913787 0.713400482336822 0.593204528098586 -0.136341267281018 0.585383136324384 -0.264046739638631 0.518055780106495 0.619623411370588 -0.301386636747057 0.534388923406271 0.504262339697217 0.0647343600837993 0.25679514316924 0.53108980843982 0.607012040904045 0.568240812723583 0.53582968294347 0.452136472214682 -0.147332445016448 0.319369526429601 0.253603203255255 0.530154653379585 0.300803225885469 0.479358423775709 0.494146901728926 0.349649433666172 0.523329528348108 0.337205611159543 0.484367732272423 0.0964915287380972
"CPT2" 0.439339471801682 0.749341545935239 -0.0794000076303103 -0.0633730106967639 0.592011951741503 0.436423409171139 0.598108178545185 1 0.670937312690794 0.164553604672866 0.442947177782997 0.0941235040584735 0.366797958957155 0.169481868262966 0.760606748768732 0.482105353512589 0.284030913299667 0.51170574558436 0.0428179087194207 0.676423861007282 0.414617620205424 0.537216548060084 0.311406503127799 0.610848694027963 0.67347182344295 0.246932605056651 0.680873065672352 0.739084014079022 0.625601869792148 0.221937413315953 0.0718929448698771 0.109651373302585 0.629032346058544 -0.0821003021718804 0.63838305762286 0.412483496593101 0.52933585518692 0.0506471388066114 0.648351008591102 -0.0311473639439369 -0.252109705470414 0.19092744703671 0.072119909876592 0.451969013175359 0.0234334587701059 0.28951330229362 0.33839269152986 0.1992124060195 0.782083456622691 0.645204235493004 0.805388433663038 0.160491028669899 0.191878111235705 0.172874232607749 0.636719714291505 0.644750095096358 0.693458778997759 0.421638543278057 0.383652357205351 0.746131913580972 0.67933511116489 0.741426746987053 0.502789323987719 0.635003621573401 0.496795646322633 0.603931291297101 0.218749297010542 0.364628657920733 -0.0708590124384013 0.550529336086993 0.445944366337189 0.536088604346123 0.711567599619018 0.620404589120299 0.356487854230481 0.652859878253066 0.78483988360914 0.613056954380145 0.845006881902973 0.722340239425987 0.212419165724701 0.716500106489682 -0.00235507580379862 0.442914840157974 0.608355451152363 -0.0728617377110048 0.659164734867651 0.677606636459735 0.319112247522492 0.423198309844793 0.740646867058302 0.731210475304462 0.654809459635586 0.420550999585775 0.682310338143144 0.206137724626166 0.465626349018245 0.320745604012173 0.801385541516873 0.569447103301731 0.661283344259648 0.707762418034078 0.508359259291826 0.733722975936572 0.604339371562768 0.715000614217847 0.502365731118937
"CYP27A1" 0.416251544063197 0.45722208955375 0.0100167394929671 0.0750442321434704 0.663516676871055 0.631192225542849 0.523218368670194 0.670937312690794 1 0.238044921524994 0.400504720455026 0.139681073707799 0.355998892675535 0.386272726606138 0.594490018920844 0.452453164434222 0.306392465237462 0.522553844719379 0.138726604247621 0.635522724027857 0.580631726251182 0.610321343633935 0.357210029839094 0.788022492421505 0.767751691984354 0.495353006275947 0.823613922185524 0.718994955573992 0.81145654124445 0.250767656896555 0.124921619437738 0.191026611835845 0.614370396494515 0.0717655500124019 0.758746212030827 0.420814483177873 0.644460447240286 -0.0305610326073024 0.668988806694004 0.109376344341095 -0.292043583481766 0.281685674942491 0.210963024347129 0.401437084419422 0.169098187756156 0.314919558848097 0.42147170331544 0.271006559403699 0.813084097655047 0.749420541590691 0.778128472760964 0.219534797977168 0.238723073644473 0.316807237703352 0.788585717285412 0.63824113254381 0.796356178069736 0.534107142685718 0.6881448152862 0.813148234195131 0.57101270460115 0.839464440582224 0.565787715877441 0.624237408460049 0.611702771029423 0.777553843504992 0.245766213315927 0.56681587347802 -0.0385727377814405 0.503982123086689 0.574397697755719 0.230071825930893 0.712304987104207 0.759177242675782 0.231179709261617 0.813490840545045 0.75456595385059 0.634108832450269 0.663296419696624 0.836701395667375 0.328018751704189 0.712202362086913 -0.100572238537349 0.485973424365848 0.295958985976056 0.0999588335625573 0.689781259197108 0.83096262639472 0.330374805377225 0.539886179810798 0.800728250278213 0.705377455468834 0.806935655294738 0.644676384574544 0.685299301074589 0.322284853751161 0.342158850380533 0.432531305181512 0.86972056156377 0.621740841230949 0.86477456318484 0.735348346123007 0.54140340562595 0.578737084414609 0.739785538970173 0.733657383112373 0.521646264798877
"CYP27B1" 0.343492894251716 0.19227244505517 -0.0843295763839624 0.647485754274219 0.429149499001055 0.325201746381067 -0.197921374150586 0.164553604672866 0.238044921524994 1 0.525277190605499 0.732233611379927 0.52139476185245 0.767128006160376 0.0884368777197937 0.390798636264518 0.726526796313764 -0.256155555038519 0.601472237166011 0.240392386628246 0.191909363420026 0.288491470397512 0.874124567982552 0.126332229831038 0.466888512210919 0.716036171456243 0.150405001974934 0.220380460913895 0.145656910915637 -0.0156789364509817 0.774437718617447 0.637738733953068 0.115518541491935 0.579185452430759 0.106553092772692 0.390601768274363 0.280701545131836 0.372968217127478 0.320694991798784 0.705094987538045 0.216348810251344 0.51783747936871 0.676899508190614 0.249984414793644 0.783802617855221 0.587667823013578 0.51951993422329 0.476963735799193 0.294936571298875 0.365146370340103 0.24963020847223 0.00128265400587533 0.0258188638104944 0.632130062614537 0.311996465837505 0.178100115696457 0.27412633308531 0.677665345526912 0.600915230083403 0.207359432471381 0.256339859763339 0.359998890680363 -0.0175619595616035 0.234465305200673 0.124230210680303 0.0776398052792226 0.837140799455614 0.576811120081461 0.884987713009418 0.0795846955372023 0.563663910325824 0.228916282960952 0.343956053178481 0.375388959102016 0.238150221823448 0.315484634446909 0.215482973780117 0.0863358520285092 0.232087649287021 0.123116186741083 0.343942021167644 -0.0416745959172801 0.496088560676885 -0.0322685791427716 0.128096399305035 0.840593373643359 0.12640872098999 0.332243858357496 0.785534073546513 0.72865381819383 0.123460213296093 0.00324188764185277 0.216594999778272 -0.0211753577663319 0.220777327513096 0.624582400245821 0.309750673897093 -0.0209772277502813 0.33541579752249 0.661244249470995 0.162072632041186 0.32673167132437 0.442911744848264 0.151665662306273 0.49868685724685 0.228597336277971 0.52754503114406
"CYP8B1" 0.632425276889522 0.32466822253851 0.0723511585883127 0.455752711327096 0.508072075678279 0.325916192248021 0.254069291892815 0.442947177782997 0.400504720455026 0.525277190605499 1 0.577151380000639 0.496285960326961 0.493430628146479 0.5078908310756 0.677649713893608 0.518963270718746 0.151064362494995 0.373759724134989 0.439758978353953 0.419769274295659 0.389661382151406 0.505540459152967 0.300772450612708 0.488508332696862 0.504805760281171 0.350900982389759 0.387303784503672 0.380070865607643 -0.0349859624776716 0.441395499498207 0.437226181899901 0.350404391531317 0.217098542656706 0.183244636877729 0.438973848049483 0.432498944123707 -0.0307488854594031 0.320353448026864 0.344208916488563 -0.0225203918796485 0.413630943739569 0.466802796563436 0.293895032267502 0.255161727614271 0.358861655989724 0.538974902450434 0.252133532758283 0.477357229622748 0.597093844082767 0.553381783736787 -0.0609566909255311 -0.0492664456039539 0.510088645570596 0.36792338744252 0.401713329279623 0.478609605782743 0.703172390658847 0.507481565443478 0.325492716528244 0.4514254151093 0.432060232439647 0.293705920067094 0.372032593192646 0.19185061800772 0.289104389198641 0.619633754679028 0.495468886346927 0.432877229647418 0.237127066071062 0.619772708580795 0.280548986538116 0.502496265959098 0.434606995408482 0.341742370102373 0.554594035646727 0.285103125826261 0.490853101639133 0.465633824142507 0.339979678824685 0.108984011560411 0.356482350471738 0.208152781608906 0.318026284533312 0.426187240458712 0.340624712380828 0.261881170347045 0.44789664318637 0.588480141208118 0.584324098328377 0.435020073738419 0.296206715310841 0.469687332175498 0.22910191353958 0.444927724838525 0.524558012152374 0.593199337235248 0.199688705607456 0.509554824065355 0.637247318978566 0.34080577159632 0.410458430225729 0.675504404144899 0.294397902497132 0.480584324867698 0.527914406040134 0.561986522040693
"FAS" 0.3599950323246 0.196973964321134 0.00308350685174494 0.718661302237796 0.430713399617786 0.153159234201724 -0.145343636779336 0.0941235040584735 0.139681073707799 0.732233611379927 0.577151380000639 1 0.608869342151968 0.769483805667403 0.134225627230948 0.471078264241124 0.632597559032135 -0.225078143340501 0.632300630431398 0.211056523447519 0.26624927938964 0.0560066332572838 0.684673602588005 0.0375967710508154 0.412888939127586 0.525671327388551 0.137497674458847 0.280937371078652 0.105120371914197 0.300285786870627 0.803139037809492 0.706782026405504 0.0339674696333464 0.555556127100564 -0.0204918074742353 0.159350429011504 0.138509761347769 0.28487745770667 0.011839280805347 0.651633028587045 0.279837728718966 0.257343183495237 0.611534892759309 0.0482303971159039 0.659900188550236 0.376007890927931 0.418501316866622 0.262407482716173 0.258375184851544 0.285493967638764 0.209306475695289 0.00459560079794518 0.00165964013522695 0.544747483380609 0.228602055122647 0.271959115635774 0.274980416298092 0.467398746321346 0.578801500217322 0.0894947922765483 0.0674363313889902 0.280279266810788 -0.1570411065081 0.271374738488592 0.226817988589602 0.0133228581906496 0.77406213029553 0.368567954990928 0.735112588878741 -0.0761514379493148 0.371690010747979 0.207453573144009 0.359618758577287 0.328778823762384 0.0297384784224298 0.266406230651225 0.109329981599045 0.239853232965373 0.194771640750241 0.0801861261881937 0.200022445647711 -0.0475818332337822 0.391759167951686 -0.0231830037871168 0.134178730013322 0.773981386472287 0.0596457383019631 0.146063299849978 0.755738960365114 0.73515146283132 0.169189366758978 0.00521949558117643 0.208276452742162 0.150694781925057 0.0559874785073988 0.365695326946112 0.283888224515662 0.0477849515469705 0.230325627160764 0.639736738927185 0.148541064533185 0.161123993500141 0.353636026551067 0.0794969343279014 0.295294850256313 0.219926702140386 0.39074312023005
"GK" 0.56898343084989 0.497200345209348 -0.105717372320649 0.477933542519301 0.582147051325478 0.391370411957435 0.134865355041392 0.366797958957155 0.355998892675535 0.52139476185245 0.496285960326961 0.608869342151968 1 0.569832374533105 0.350133261916301 0.568499587054754 0.387435127347258 0.0901754751223218 0.446635573960428 0.485097099986868 0.408237748638721 0.138165430207812 0.481642601030182 0.24605955332107 0.572613922939633 0.450261023384463 0.420234239071582 0.566579876420882 0.257319297859713 0.359786061640881 0.491873120432541 0.398735153866108 0.230294521906496 0.446362925483198 0.250280847563611 0.169386492024455 0.390699473517074 0.263959448673933 0.261839328697454 0.594156567816966 0.222485140808271 0.353539822164444 0.372962758346871 0.400670730967892 0.442228230702794 0.488002481876768 0.418824237961665 0.47297848884935 0.448544559278649 0.647433619676967 0.484041758962925 0.231219318092157 0.241314385011941 0.452138092719766 0.295348988881911 0.527458513430574 0.464521302807796 0.441000184320001 0.485664111205085 0.394585121815119 0.123921863966017 0.479237767829589 0.264845070634841 0.556049150009241 0.552708988829518 0.284577510071293 0.467592713444635 0.403086119927991 0.343311672574379 0.171382519625061 0.25310622214469 0.379076682191206 0.555650615964067 0.36285888288414 0.150732798154492 0.406183478033172 0.381623704915754 0.488797704249861 0.456332761786904 0.42170567930326 0.415036977006089 0.300986456843346 0.394377592163141 0.375115332418283 0.256275585100732 0.445922124919796 0.338472522870265 0.376796574398427 0.616496717129436 0.707800864225304 0.492455262446216 0.258705344909962 0.382975211049251 0.41983999375603 0.192243247577841 0.351468550126055 0.543519776157918 0.30845823276036 0.458606004759734 0.642792543747124 0.467344699025889 0.43438496735952 0.553581464067411 0.199577753928326 0.414173196135541 0.400446028000532 0.59521461134627
"LDLR" 0.37469025166343 0.279309328669137 0.151656982190677 0.660913923769951 0.531757402114722 0.397551221316822 0.0574722379536215 0.169481868262966 0.386272726606138 0.767128006160376 0.493430628146479 0.769483805667403 0.569832374533105 1 0.128586888893075 0.432142877466582 0.694999838653206 -0.115075147623384 0.603946128794558 0.338674052702471 0.454439920156931 0.151992576294679 0.803122118272265 0.177965133741941 0.496565671778472 0.728581533236851 0.279414151088445 0.363108715729773 0.296645220510446 0.283344405987267 0.792102315024196 0.792479232729941 0.0930763565280874 0.485291039387202 0.247318243997329 0.172544113741525 0.277820599347262 0.424962451764687 0.343018399710876 0.669198639281498 0.197888319468378 0.337723947682878 0.711295346327704 0.251745530794832 0.793455387847187 0.369822602005356 0.356381121605839 0.472882314250585 0.391739280961483 0.413487331895314 0.32278335422262 0.0881660528221626 0.118731101357844 0.672088982380044 0.420127713065025 0.41256137051273 0.420617817554127 0.571077533714182 0.713506052093234 0.271519369386048 0.232687673078756 0.390916954439731 0.0388538808675085 0.349255408070505 0.358486200456753 0.262701318923701 0.801890696338523 0.570555172818013 0.707306919310847 0.118867140630867 0.496474139287286 0.191339125551453 0.417378936010766 0.440073082279465 0.21538983181732 0.384980056126154 0.225530691853866 0.235689027276359 0.344193459205548 0.244502380324047 0.346933806236048 0.0520414304677282 0.245538722206494 0.0877432964131603 0.160939822466135 0.856158291263077 0.251077623954232 0.394048416779171 0.797682222599461 0.797779734743203 0.244861166763845 0.125079900077523 0.379860946024964 0.243594861213733 0.20153790662456 0.415753418720331 0.244877705381277 0.208809666581551 0.407836950990025 0.709321080602371 0.266483126778377 0.336152581187628 0.428974640010282 0.190498235939305 0.446065975690797 0.336795043442184 0.35474315010992
"LPIN2" 0.416425447917581 0.505322230859864 0.0254772047668073 0.0724870077723076 0.526734411409326 0.404545713018649 0.414361933090325 0.760606748768732 0.594490018920844 0.0884368777197937 0.5078908310756 0.134225627230948 0.350133261916301 0.128586888893075 1 0.406889999071654 0.364951657333152 0.316655883466952 0.122662512293817 0.591820868967802 0.425545410776229 0.421061040753376 0.28949337645694 0.571511952980179 0.559794179195418 0.173547218113765 0.571335601025179 0.534072698893333 0.473712299119179 0.0473295769128791 0.0389654516289246 0.0871814204119294 0.50837818357657 -0.00687310766080291 0.419579005823173 0.435735836399792 0.480569498408944 -0.0881814217978498 0.468664355116816 -0.0623243236593988 -0.158379373995368 0.285813974656526 0.0896874893816183 0.419208740353821 -0.00492940800412302 0.129739131111054 0.427779621083672 0.221557452963064 0.627353294654071 0.600827149704937 0.693812655624461 0.0784856955602682 0.107207192435782 0.17180183353174 0.566550428684724 0.466727046789686 0.6541022847981 0.407833481946248 0.320159784151398 0.54080142264399 0.62270640391599 0.655339947177126 0.342268491738605 0.524968322710142 0.339972415747693 0.447463962574045 0.198953598319856 0.373839620866137 -0.0474796578863249 0.358421841971085 0.357476231499569 0.431460669135567 0.523891076918271 0.486706004474467 0.388991704739459 0.612667773503299 0.647012230881934 0.428419921779451 0.627035878030855 0.640680636191102 0.172758851860682 0.636094876280623 0.0881194303346429 0.262055205270611 0.485953115774835 -0.104657848827548 0.499238060331395 0.603949714234206 0.24243501369855 0.320276779793669 0.66736270653004 0.616626681506993 0.602448622481248 0.395890872259563 0.65332597924533 0.16394000188021 0.37995805511485 0.392873538636946 0.72108728189966 0.39824047855553 0.569915099446194 0.628269291686085 0.539158017685076 0.511366684257348 0.418228245165199 0.609343284050111 0.585475414899858
"LPIN3" 0.78815282878228 0.384383309650265 0.168691629260784 0.328057748976885 0.61492711671636 0.337424454022019 0.379415387956351 0.482105353512589 0.452453164434222 0.390798636264518 0.677649713893608 0.471078264241124 0.568499587054754 0.432142877466582 0.406889999071654 1 0.41483054725569 0.225547440838744 0.383703689402181 0.526580486769253 0.645808781685917 0.134057065720788 0.454252417342611 0.309605091410096 0.527944486880724 0.467450066742026 0.500201192527643 0.497309074372214 0.44064380720792 0.362240510447641 0.317222698101098 0.376080756609238 0.451241436427917 0.170243919173846 0.195655861984337 0.304914754005858 0.386650954954361 0.285790237016964 0.419920558775658 0.440767869536441 0.237163369519351 0.280155047173157 0.419548641747034 0.45483821469631 0.223140632323272 0.34514590617786 0.293091646570791 0.282268523360817 0.528451768562686 0.639172136507685 0.592682852193395 0.265952547913077 0.279566985187672 0.507157801139933 0.40374089730148 0.550757404791753 0.583103104542299 0.677604720123665 0.452590256069481 0.365967892971437 0.325386911037586 0.440834334837872 0.246319997816532 0.481722218445845 0.327984784836056 0.491630986683635 0.533078187891117 0.308706332517458 0.317282622430092 0.415630118081951 0.470319637906818 0.388471077842686 0.653612858911215 0.500397019744029 0.396516467432362 0.473429974665891 0.394827395237208 0.586272052933612 0.575038711210342 0.379582534835439 0.12014906114904 0.318333820480813 0.295957333651593 0.239891036728841 0.437140490517544 0.287376202416591 0.391219552276632 0.425242755218672 0.614427993971384 0.575259473199102 0.442619427230542 0.313639172240839 0.438482653705683 0.391236070540466 0.548252723644079 0.415086940011406 0.432883094631458 0.440600806238353 0.508681212629105 0.614924133032799 0.368160814902567 0.433068951718878 0.847180916138222 0.435229399284789 0.365704311093877 0.470971005248449 0.563134199803887
"LPL" 0.364154384815137 0.257792474815798 0.149769980665796 0.571965944642722 0.46588585359067 0.232395453478722 0.0911138440503103 0.284030913299667 0.306392465237462 0.726526796313764 0.518963270718746 0.632597559032135 0.387435127347258 0.694999838653206 0.364951657333152 0.41483054725569 1 -0.180168186283682 0.607190644360845 0.377078370845435 0.385816723255792 0.223944312076571 0.857937010674837 0.200250525229324 0.510074548700611 0.561452963318553 0.291463947458432 0.235670715770065 0.359701786551602 0.0201226066627655 0.677140044507801 0.690484742090572 0.317019762445334 0.373812440131474 0.0500039384983403 0.488967178728628 0.251599365767706 0.286736774271307 0.411675988380771 0.442822456399469 0.288739977417102 0.426364017427461 0.65139550686027 0.341536276706439 0.621746065389317 0.361481357211119 0.506567810089589 0.319757745219066 0.369919818788745 0.447475018142118 0.395592685226195 -0.0500500556800433 0.00724191135560676 0.544589535162003 0.566685798162294 0.315285405800633 0.366592112907479 0.606853981298944 0.521311187336921 0.228708787095544 0.409462938191413 0.422673426162829 -0.0735250788724661 0.300642363841528 0.0482101536724395 0.186906602965806 0.900821833920899 0.440951733001232 0.738200672616679 0.1508753841561 0.571877194458074 0.415569346234848 0.416359892294117 0.50377464867516 0.503845899097333 0.309965657842637 0.263534133659587 0.141374439680556 0.450318282118992 0.305829285479622 0.16092641808702 -0.0217957562182881 0.428293769270467 -0.09713823879627 0.324547271895525 0.654187936176044 0.131900788842775 0.370885320659283 0.742493275696765 0.641457228980838 0.146720131676419 0.238008359104792 0.349457407694321 0.0710808336823193 0.419057352223498 0.428308219716122 0.1315546696261 -0.0200019772463485 0.423074552359409 0.515216847418229 0.131988042516294 0.453922335646577 0.518354863125462 0.244396156555752 0.437813487992773 0.348631504243025 0.517532138315194
"MTHFR" 0.237791918377903 0.399872239121075 -0.309506385443558 -0.516499394549846 0.343106891011903 0.00469962233710228 0.754265158785364 0.51170574558436 0.522553844719379 -0.256155555038519 0.151064362494995 -0.225078143340501 0.0901754751223218 -0.115075147623384 0.316655883466952 0.225547440838744 -0.180168186283682 1 -0.406273615277563 0.486615035927638 0.202922515116993 0.410284517643908 -0.204049408364696 0.490006648869506 0.383883573792657 -0.15822372597589 0.545678883533857 0.485660995037323 0.526821999126748 0.291576482233294 -0.169492845520425 -0.0285623552492789 0.307031623915578 -0.519528556712521 0.572023671515937 0.0117145703993814 0.198250628149874 -0.244506048161995 0.494050017070424 -0.324625770366686 -0.401874683083156 -0.32213675187161 -0.369943341104179 0.262641514700404 -0.430265965970761 0.16011361387781 -0.0660927823846779 -0.211062303086845 0.503570029972595 0.463528071408466 0.535905366662101 -0.078137446860847 -0.100283219192997 -0.11118539750255 0.454487597409126 0.709336123372838 0.485809627232351 -0.0185420211786183 0.092544450994536 0.577605291925011 0.2915728054936 0.39307314275883 0.680316567785281 0.542232084290437 0.406653909633038 0.446216972337446 -0.199358480110108 -0.103712537435971 -0.455903093280015 0.582876952490128 0.342594703710765 0.0329044495491152 0.59117864072127 0.46833075322626 0.109473360010999 0.561928478759016 0.440065967146023 0.692752169957769 0.493178155497192 0.57754995554221 -0.143005590282237 0.74292968092335 -0.417432540644747 0.592065292153942 0.332667067605832 -0.416710726743389 0.522408396061231 0.492296318227331 -0.0257690418226731 0.195235073465534 0.572279522773674 0.47362586136385 0.629183244290986 0.422739155656242 0.295622917521015 -0.157824112743423 0.513451429582112 0.237815821805474 0.474501869477078 0.316932100028413 0.522216071251984 0.33152244446161 0.142048204452146 0.347525290512649 0.300503913516697 0.426740640784829 0.0341973655437408
"PDK4" 0.324943483833937 0.109122238844468 0.133974514657332 0.693631139952102 0.401753585349948 0.291987207796718 -0.141825435164471 0.0428179087194207 0.138726604247621 0.601472237166011 0.373759724134989 0.632300630431398 0.446635573960428 0.603946128794558 0.122662512293817 0.383703689402181 0.607190644360845 -0.406273615277563 1 0.1406320122018 0.30306866018305 0.0865703101201045 0.615754243981402 0.125002208385174 0.421605486969123 0.649866354200902 0.215361907209117 0.111158021475287 0.137659160926653 0.241423568143369 0.588781414993505 0.567292154753909 0.130052434946215 0.576899752785987 -0.121544737271628 0.155037123608219 0.211700355166558 0.519185166888544 0.181354303662623 0.547831113266374 0.445597242491829 0.290918493883691 0.651313424380839 0.137455603161527 0.703981666488947 0.434722652299655 0.433341259639903 0.439980670672645 0.181900049462185 0.274025025904058 0.199184953071173 0.00747896441433312 0.0405808816862281 0.380945908668595 0.326450790539076 0.0491608625097235 0.345679025686149 0.412475197999903 0.58107681090859 0.0524902842676024 0.223315781490758 0.301510378613411 -0.243495801397412 0.18383043764478 0.12187636533937 0.178712023822344 0.672323094716583 0.377657745779794 0.641924027002573 0.106664908141573 0.344027947015429 0.307644246598918 0.287792522870996 0.26535756294834 0.176012478544768 0.219355780485965 0.123192006191514 0.057474330036812 0.172462340755425 0.126136410707363 0.126629790760813 -0.133066757184305 0.597835965970416 -0.250448377204952 0.0478130751728693 0.659445170570854 0.111803010033915 0.232760267513007 0.670524909632534 0.544826962506835 0.0160847369932107 0.087748389641571 0.143053593905979 0.135085634469505 0.213103922138447 0.326649943753766 0.0531394563754437 0.00588104032250886 0.193970357386073 0.461715260793406 0.0310770441087216 0.300912340048865 0.413853343116187 0.116563446414708 0.155768933159815 0.222847611186572 0.502276385769033
"PEX11A" 0.526252577495612 0.571104325272423 -0.0507284282753359 0.100873760166589 0.727177165001337 0.482145510873828 0.606763399557352 0.676423861007282 0.635522724027857 0.240392386628246 0.439758978353953 0.211056523447519 0.485097099986868 0.338674052702471 0.591820868967802 0.526580486769253 0.377078370845435 0.486615035927638 0.1406320122018 1 0.527447070499235 0.394216588983104 0.352381182032558 0.701542919644948 0.708754296401209 0.372698890388641 0.733958147206488 0.75685090712138 0.680261559219262 0.261684841106767 0.151568785554965 0.251411659725273 0.596250346035615 -0.0229296522460385 0.475126015195775 0.341407262859095 0.592956206384163 0.268480804840972 0.653722443580648 0.108213201231606 -0.17642391333053 0.278630844229636 0.269859944095931 0.460258585801734 0.0219303434654847 0.19591184884073 0.356210802217545 0.192797731663173 0.754089695463751 0.689780772197814 0.704059546390537 0.3636730338827 0.352508978240048 0.436793565701026 0.609592501695942 0.677312655049625 0.747393238509188 0.46831947983188 0.397943975805424 0.679789423815658 0.62240420400411 0.698114321673894 0.362729693953073 0.797748450695725 0.517731807585075 0.687156566216528 0.315837510920597 0.432430311993023 0.0110188743507996 0.446546371401871 0.536001369767972 0.448088845440371 0.781035429127139 0.684776238184074 0.45930238973818 0.648377389961745 0.640502163085009 0.652227940701789 0.743766906223568 0.736412971528199 0.28296043370947 0.687541452783587 -0.0499341697208348 0.43215269141034 0.57182330408972 0.0293538213029949 0.721252822067976 0.693738798897823 0.375700783742309 0.494816967025995 0.688365788514493 0.622842096441455 0.743983838401898 0.66704348518075 0.609212962319983 0.20804728245136 0.521366497483045 0.433398358780545 0.773581088043979 0.547810619431858 0.624394658854129 0.708978570402645 0.626706488974182 0.519663460923941 0.647731211503047 0.643365943215511 0.486808945939689
"PLTP" 0.694952549526442 0.328558380069563 0.48343570280107 0.339904059793605 0.579837873183675 0.549999395026526 0.403844420978811 0.414617620205424 0.580631726251182 0.191909363420026 0.419769274295659 0.26624927938964 0.408237748638721 0.454439920156931 0.425545410776229 0.645808781685917 0.385816723255792 0.202922515116993 0.30306866018305 0.527447070499235 1 0.0557943214528969 0.377762070750626 0.37726125806369 0.416140289718129 0.535724996329822 0.488015240517487 0.459697947536327 0.587613851266895 0.281961827477916 0.0651475429979445 0.213347018052791 0.524941139345419 0.105708366404444 0.338446790723743 0.26488796450804 0.465870599919655 0.257569924791187 0.397998672924406 0.303514909197604 0.0374128078786618 0.336238099013368 0.441269308344337 0.373472855899967 0.197162831286287 0.0868666376471703 0.26578124841332 0.28226998316858 0.53886176838132 0.535811406467156 0.551992448981853 0.40771889023587 0.447166363958975 0.527573511574178 0.436537164924179 0.462187893736925 0.636834656521445 0.581250494755613 0.436778490305246 0.435485709343102 0.344308810263292 0.472535594155195 0.275392680638732 0.418701662828127 0.431208915708041 0.574049996235707 0.425273982101327 0.434045030367161 0.061556081443937 0.329021129175746 0.504483758385531 0.267833463699153 0.591147112802391 0.495673868382226 0.387623936513154 0.492945575789152 0.406044393700939 0.525884401696076 0.52373061471706 0.456682975425581 0.226458094327395 0.285364817187453 0.00139673052993404 0.341089521101287 0.336174461041285 0.221458607852525 0.49764191161206 0.455066983855056 0.368759190390272 0.411960309339138 0.49318012479558 0.46463759239762 0.452465909214679 0.549148888079575 0.620013601238737 0.271896813846239 0.206225572539725 0.469356730949927 0.56377766844998 0.504676469782675 0.443259905598146 0.464509639159052 0.663518368121678 0.336956937783707 0.451967532989988 0.441483121803773 0.384148198922148
"PPARA" 0.170380251810484 0.365115180000394 -0.235229122243298 -0.00102599757621962 0.368544824975695 0.39127683289966 0.366514053842347 0.537216548060084 0.610321343633935 0.288491470397512 0.389661382151406 0.0560066332572838 0.138165430207812 0.151992576294679 0.421061040753376 0.134057065720788 0.223944312076571 0.410284517643908 0.0865703101201045 0.394216588983104 0.0557943214528969 1 0.280817212644879 0.656560864258198 0.678626919098961 0.331527155670098 0.565649720584408 0.433793673810052 0.603089071956422 -0.150978651291024 0.0983916150878878 0.108154839253331 0.407893227467697 0.073551085615111 0.531875877206406 0.538887644920692 0.499966979854094 -0.227013062586138 0.597412397925296 0.0414544870414458 -0.481334439212143 0.300524260921854 0.0766808457990967 0.154665866086275 0.071806847110746 0.443955873598087 0.52882762429577 0.167048437052063 0.535978755978786 0.524195354660717 0.567715104662884 -0.0690121240917028 -0.106245447086397 0.100647284612275 0.602788939748613 0.354117776857453 0.488794170634752 0.379156675693593 0.41881356706241 0.665125508804746 0.637896899300969 0.598110766481634 0.546325479008722 0.374749083626332 0.207834601329199 0.538519119990158 0.149909731517691 0.449833480464173 0.0437311586458486 0.573273037311752 0.589316071941354 0.265262017490952 0.511766932080444 0.647035580190094 0.233970234599031 0.696860950367178 0.518735044119284 0.397879074729359 0.445899074546185 0.583261687028173 0.137039742506805 0.617399160257583 0.0166404126921558 0.241020096643145 0.268333957360484 0.00614594786731474 0.439312397305792 0.602063207734261 0.206510393555731 0.352653515741021 0.462137124185033 0.538346649743364 0.567166866337101 0.312246146983976 0.382433404007144 0.33531196762492 0.384667957898183 0.10094508271802 0.593021444818826 0.439582462862338 0.626040920393043 0.591086680340894 0.281880226850308 0.460036288712482 0.601198712808534 0.629341156825049 0.436012027176962
"PPARD" 0.420694851580738 0.236802788544893 0.0529596870191286 0.595592046919837 0.472639241785321 0.389908961220109 -0.0357537165843295 0.311406503127799 0.357210029839094 0.874124567982552 0.505540459152967 0.684673602588005 0.481642601030182 0.803122118272265 0.28949337645694 0.454252417342611 0.857937010674837 -0.204049408364696 0.615754243981402 0.352381182032558 0.377762070750626 0.280817212644879 1 0.253923242386715 0.557452150906291 0.731760778667008 0.269135182989873 0.315438821996608 0.323660331536177 0.0245162439974196 0.741128251630715 0.666631965082851 0.253850938389126 0.468252280069492 0.191036406312071 0.442083201369053 0.34751220688256 0.393746266369452 0.49179984406028 0.603129195468821 0.254660504727849 0.504695326066628 0.691245235614883 0.292937765372357 0.745899516127202 0.484726842266614 0.514666073704708 0.436964041207923 0.453144474967661 0.446421915205775 0.352482289559271 0.101447934964327 0.155877495465062 0.686870605852138 0.480614491265707 0.297031646657965 0.412300386755205 0.730416721796534 0.625205826124638 0.333118641157035 0.413990990052089 0.466897287575099 -0.0543336570363781 0.356976754996808 0.226687101898703 0.278250636856427 0.896367267275544 0.604230801638937 0.802501030933883 0.161954297913511 0.601750428521307 0.271497909037312 0.418957477125163 0.524293498387635 0.33793804854916 0.439472415934709 0.366661913097889 0.162669646297905 0.392329192339624 0.263023820626697 0.330368579464848 0.0409505116353057 0.437420656948546 -0.0232972985987061 0.170215203761113 0.754019603287827 0.279652556085914 0.485363491809809 0.84080238473964 0.724182448338984 0.230901846059967 0.250161330146493 0.326068500058839 0.0991199638172627 0.376408850598576 0.58353462052464 0.244861586722025 0.0658450959808318 0.499008163480117 0.668189573563815 0.228895495135955 0.471034562343207 0.533912675385488 0.309239448705009 0.572381329122316 0.363100849931393 0.543317358862401
"PPARG" 0.303059115885725 0.414277102950188 -0.168183336978847 -0.0542571424619455 0.662145351924051 0.62891065600809 0.514961661566461 0.610848694027963 0.788022492421505 0.126332229831038 0.300772450612708 0.0375967710508154 0.24605955332107 0.177965133741941 0.571511952980179 0.309605091410096 0.200250525229324 0.490006648869506 0.125002208385174 0.701542919644948 0.37726125806369 0.656560864258198 0.253923242386715 1 0.79966693451418 0.415825535636815 0.867391468315983 0.721778571049168 0.751374270571286 0.128187429352132 -0.00698819772131379 0.0199670905437781 0.572664007497541 0.0930492666711684 0.575520749383073 0.380699901726756 0.714248744935243 0.0415868003910181 0.711489266808253 -0.0103955323691818 -0.432476957225497 0.299504768465507 0.131204435800054 0.319921810089681 -0.0325540209588793 0.263071803935855 0.487798438242938 0.219474406771824 0.70700540796107 0.662977074128497 0.663831335209244 0.295436994909649 0.277513517931993 0.268812798066256 0.697644724346151 0.517804936374547 0.751069235168659 0.409006115166532 0.521325681982976 0.832004594442136 0.578140628075078 0.81377593730825 0.505464413951659 0.68101689413378 0.598817213646958 0.790416195642132 0.107601344719821 0.525814959925502 -0.16433737981614 0.482570429120362 0.507075127240375 0.199432384779663 0.727511500372064 0.704761230203794 0.192854492230525 0.819066436371543 0.776121793711998 0.639048994665864 0.582386966489412 0.835730050389758 0.347801541120063 0.781919930600605 -0.122329991994134 0.417619398507872 0.187379951074107 -0.120369122757217 0.690613343140179 0.786265057449074 0.183177611699666 0.436434115205794 0.735554710578799 0.770974802544891 0.673326374096507 0.677010238233609 0.525168799000508 0.264568692483936 0.361606726561631 0.462498389115123 0.79964940638704 0.507619147447508 0.821914033433154 0.731660168720469 0.428631899869538 0.504977740520942 0.679306490461522 0.660622470016149 0.501104536414803
"RARA" 0.436904014682437 0.567020658904313 -0.259153184054257 0.240588232060364 0.778533280836513 0.565649087453243 0.453900648687293 0.67347182344295 0.767751691984354 0.466888512210919 0.488508332696862 0.412888939127586 0.572613922939633 0.496565671778472 0.559794179195418 0.527944486880724 0.510074548700611 0.383883573792657 0.421605486969123 0.708754296401209 0.416140289718129 0.678626919098961 0.557452150906291 0.79966693451418 1 0.575096950125025 0.855592846361051 0.761086810207476 0.760033386596198 0.296549778134035 0.41822417072672 0.400536591765074 0.545200321720253 0.305444691196719 0.529951035629042 0.438940083213812 0.618270375583089 0.174466013273405 0.72712447126233 0.257054247149851 -0.145664794368312 0.342694120641449 0.335542477138006 0.388759422218366 0.315876438101609 0.501463011523272 0.57028760020885 0.343821502600386 0.769766905317682 0.759212169544084 0.721122545716563 0.214378650672119 0.218786101891394 0.418315374324645 0.7985769027562 0.61942366083429 0.768861728213314 0.522295505916501 0.742403299937784 0.810435250442368 0.585808924457651 0.873507229117577 0.423457976172214 0.742970283746113 0.632437230122507 0.697462434478932 0.45947617576217 0.575205361720823 0.228514830239323 0.484026026012106 0.642024053660591 0.384884442555882 0.852511580001644 0.832845597447772 0.233778354431057 0.797280879517343 0.751098207705765 0.656531828282929 0.668035638414471 0.818408876631606 0.352609067132582 0.659966845984245 0.155732025409594 0.311229140249361 0.312915076169899 0.28127330050853 0.667178209839691 0.786426764601591 0.565109330134243 0.726113743413777 0.718516713740793 0.70706248396509 0.746702980204671 0.587502325312937 0.547527698968979 0.333519992472036 0.407503977996273 0.330089153549988 0.828481785933112 0.736521826419453 0.778954890665619 0.794691601692548 0.583494040309261 0.583779194939528 0.686830859052283 0.721388959487371 0.651099109598854
"RXRA" 0.45946726407424 0.108115711206317 0.216442770921804 0.690313483293038 0.503158742628454 0.617505574826947 -0.0283664280530131 0.246932605056651 0.495353006275947 0.716036171456243 0.504805760281171 0.525671327388551 0.450261023384463 0.728581533236851 0.173547218113765 0.467450066742026 0.561452963318553 -0.15822372597589 0.649866354200902 0.372698890388641 0.535724996329822 0.331527155670098 0.731760778667008 0.415825535636815 0.575096950125025 1 0.442680442448373 0.359703864761401 0.488118957009628 0.127125953601663 0.465020521172397 0.425643163644981 0.416719407114125 0.48577538900597 0.310713450032823 0.366187112295043 0.461164860961814 0.461790738697805 0.495159206368716 0.619302301958778 0.0768566428685922 0.527266260883875 0.679493006525688 0.26464648906785 0.673167468401497 0.506651506740391 0.58256995983333 0.467367648535582 0.522323218363934 0.456527445612618 0.376166803471875 0.254413536513551 0.26966149696586 0.652193076818003 0.444560580677405 0.24224107508368 0.523135898885608 0.776950376686751 0.705591415136719 0.420302640875378 0.412754246960769 0.543035767078773 0.0618629974162114 0.33806515748759 0.306178923712654 0.456599415271373 0.663601982665643 0.748146225045924 0.544688357767299 0.232539528805498 0.603477064983221 0.10778981277129 0.458460367239634 0.467157037219909 0.219163209042102 0.535587336768965 0.377519136185325 0.285202796955469 0.345137587370988 0.37581160257409 0.357740955555845 0.158539649693218 0.317068984130501 0.12415715602347 0.0296337657839471 0.66222033176442 0.377898379751012 0.53618586683305 0.650428546141695 0.597020572790958 0.308005901354192 0.315656900307152 0.399091020240549 0.368397167522032 0.392000697675118 0.586931636508826 0.226162027913145 0.33292032199791 0.473297409055572 0.65821052507882 0.416347691658231 0.561239853068267 0.582412571074093 0.300214329978329 0.56972949418089 0.426912815783833 0.563999829691409
"UCP2" 0.399881389471444 0.496770505107009 -0.113532916892411 -0.00753350023349821 0.755392062967494 0.561396227029606 0.593755797927778 0.680873065672352 0.823613922185524 0.150405001974934 0.350900982389759 0.137497674458847 0.420234239071582 0.279414151088445 0.571335601025179 0.500201192527643 0.291463947458432 0.545678883533857 0.215361907209117 0.733958147206488 0.488015240517487 0.565649720584408 0.269135182989873 0.867391468315983 0.855592846361051 0.442680442448373 1 0.734196529090375 0.789265357908647 0.393557476534236 0.0986073858439613 0.158894201041617 0.636106398301318 0.0836619763823032 0.608693835124389 0.275688806969215 0.55517439386194 0.0999431304338191 0.709261676193046 0.109532170863675 -0.241330792291276 0.192021761665057 0.152459792128207 0.408662349482287 0.0544843982978138 0.355023730761315 0.443085699218192 0.251436236174708 0.730242052672498 0.721363457751604 0.729077464139142 0.262507189030232 0.272912745266407 0.243697081094875 0.80288062988363 0.704551231157737 0.812274592093653 0.429269135716036 0.625571958430153 0.806772496404482 0.484161956375221 0.816451792971579 0.558158745083906 0.714788650480073 0.645514281528796 0.783158565684624 0.188129161305486 0.407197149842021 -0.118885596109649 0.614998115019594 0.498736251280564 0.319876450455152 0.833935954078551 0.745345254084551 0.238722363020118 0.773540856246434 0.79958207328095 0.713618021517293 0.69513523685892 0.875515044357512 0.269374372751332 0.754352410663602 0.00329463961404179 0.454894856054299 0.266824129745856 0.0173073448983756 0.705508237594009 0.800530053914881 0.338017485780403 0.507367213021007 0.760396232056014 0.759137330210033 0.783512711756764 0.701893946835817 0.549994028628999 0.192652564511419 0.365908367669454 0.552424244926075 0.791227325316969 0.612736836752691 0.843610379058374 0.761495948825846 0.547205970402425 0.614432984759259 0.627040877909978 0.723844257394781 0.565915767749955
"UCP3" 0.445080173238183 0.68622507201731 -0.137127442911924 0.0504428154579459 0.696245424934765 0.594078994143029 0.568839243842076 0.739084014079022 0.718994955573992 0.220380460913895 0.387303784503672 0.280937371078652 0.566579876420882 0.363108715729773 0.534072698893333 0.497309074372214 0.235670715770065 0.485660995037323 0.111158021475287 0.75685090712138 0.459697947536327 0.433793673810052 0.315438821996608 0.721778571049168 0.761086810207476 0.359703864761401 0.734196529090375 1 0.690124750310223 0.264012661160853 0.169838396361062 0.144098256027301 0.53482151429875 0.152925403729363 0.6310925012561 0.217723501096796 0.648415398867738 0.17785151901458 0.618020353574101 0.169645981720307 -0.317565227603821 0.216318918275287 0.218709386968644 0.417635838646331 0.0752783165372653 0.204105277622419 0.346297929468198 0.204221965053984 0.736790870336369 0.718938054419261 0.737217332892936 0.406648206078171 0.438737850650422 0.425643373769052 0.578919007322553 0.709064528228828 0.743677179257745 0.420567937697231 0.506244217918859 0.793211555584918 0.508131060526373 0.826474305772031 0.452303499253181 0.800008842143798 0.751620771734497 0.711368557381365 0.229367258741592 0.422901544030114 -0.043380965335409 0.3913832884505 0.410684906460897 0.433031780517193 0.786626379366156 0.664076438079389 0.182431322263963 0.653484942363123 0.734053068765108 0.707659082826259 0.760357794531766 0.786198398470806 0.432853763627554 0.691231017925355 -0.0273374305041558 0.603787935680399 0.42009301557479 0.0589142182036155 0.758316307503317 0.694993431098709 0.385699960425665 0.629599016836324 0.850790609923437 0.708668191093261 0.694417161693479 0.695942492879067 0.470682479108392 0.297318563027638 0.502742079886286 0.386462240087664 0.805156679091817 0.635320429289728 0.762303396049028 0.679862479434913 0.493415992947355 0.555329545025285 0.732079369603492 0.675046359911111 0.477344469766467
"VDR" 0.47347049132274 0.355329455054105 -0.00455398330757368 0.0586121950625197 0.623497032619421 0.565030159748397 0.575665584455287 0.625601869792148 0.81145654124445 0.145656910915637 0.380070865607643 0.105120371914197 0.257319297859713 0.296645220510446 0.473712299119179 0.44064380720792 0.359701786551602 0.526821999126748 0.137659160926653 0.680261559219262 0.587613851266895 0.603089071956422 0.323660331536177 0.751374270571286 0.760033386596198 0.488118957009628 0.789265357908647 0.690124750310223 1 0.200325954839929 0.0203309393825848 0.123838801902303 0.701568738554736 0.0138523010187683 0.621907206654755 0.352851346079606 0.621812140552213 0.0250778264556662 0.679685693808174 0.0462767309691389 -0.268543863907643 0.258857650498169 0.176538452292028 0.309471179224884 0.0306111823480647 0.297632762067884 0.451606764370146 0.132116920523757 0.721730152278545 0.629638169294827 0.684258195938505 0.291706980939216 0.311702239645086 0.349393482816287 0.73132508990253 0.579076187134442 0.737664330311349 0.498468998497122 0.568486307784836 0.76674092600803 0.540559955586946 0.784638079637911 0.491323996757901 0.620897201209114 0.543092783319957 0.774317045751911 0.265851655656605 0.488606068287936 -0.109720417227169 0.49150846785633 0.603206579657204 0.159214830506507 0.729251989395574 0.741287134053208 0.201954214361575 0.74407460074173 0.676801282012028 0.638045525476709 0.664907376184865 0.842839658893136 0.233808451354021 0.678249690020193 -0.112496402794614 0.447842573270972 0.23553587454358 0.0140191880908919 0.615634941918642 0.74882838628306 0.311938354305792 0.452795099220596 0.656956447236175 0.714706800454137 0.764214525112945 0.654622516309066 0.582970326195284 0.344238131348299 0.339735802140334 0.300923043721567 0.794140337021082 0.550832305802783 0.722031113260206 0.706545316839295 0.534354454559926 0.556535214567181 0.658704128296462 0.783353704846735 0.430640643214366
"VLDLR" 0.15915637729368 0.202769648417162 0.0405997452435479 0.0802366596662493 0.343673741222294 -0.00584448550220439 0.238059817859258 0.221937413315953 0.250767656896555 -0.0156789364509817 -0.0349859624776716 0.300285786870627 0.359786061640881 0.283344405987267 0.0473295769128791 0.362240510447641 0.0201226066627655 0.291576482233294 0.241423568143369 0.261684841106767 0.281961827477916 -0.150978651291024 0.0245162439974196 0.128187429352132 0.296549778134035 0.127125953601663 0.393557476534236 0.264012661160853 0.200325954839929 1 0.212372862863249 0.356431296340483 0.0665103639588954 -0.00684352885222499 0.216386269148244 -0.285692254237379 -0.0978523886024431 0.366503780006371 0.0879495966367407 0.231556561974137 0.293381179650961 -0.338198229934544 0.0960921533264711 0.163491424952988 0.161181494851661 0.275583131118755 -0.173209650765203 0.142435715946622 0.313890981344996 0.19138680084013 0.25353367145358 0.098536140355373 0.0546482523200593 -0.010902206056798 0.316289599864752 0.498211925202269 0.344967412536326 -0.0493359940604516 0.318146325624932 0.216765841113749 -0.0472090009101732 0.204771963631715 0.0829711416489367 0.257922087901455 0.369788098066973 0.257655618728454 0.095786187161579 -0.103677539418975 -0.0639039247478744 0.231767065427619 -0.0216080494864727 0.0953381899477859 0.404427091186132 0.244439283464109 -0.061970678856076 0.208941747615403 0.221798504719497 0.341155867365214 0.246060676742593 0.272479299403431 -0.069861928207586 0.292903958657653 -0.0272649199992676 0.0355401995135275 0.10394059932983 0.180488389666095 0.207638646986551 0.192760499921299 0.301666016516016 0.312824369401671 0.223697218641358 0.143164598989746 0.317881656196048 0.405226054860627 0.117265840435811 -0.28940052354158 0.0831138059275141 0.375786115848004 0.182733860406041 0.336022294498454 0.24639411568147 0.109988022347831 0.16628060380101 0.271200274852075 -0.0978000726019946 0.195417904004987 0.0877842470348358
"DBI" 0.195935984979199 0.239422038876394 -0.173614668113904 0.499136344786013 0.34483419487024 -0.0181181486012222 -0.0666092310922313 0.0718929448698771 0.124921619437738 0.774437718617447 0.441395499498207 0.803139037809492 0.491873120432541 0.792102315024196 0.0389654516289246 0.317222698101098 0.677140044507801 -0.169492845520425 0.588781414993505 0.151568785554965 0.0651475429979445 0.0983916150878878 0.741128251630715 -0.00698819772131379 0.41822417072672 0.465020521172397 0.0986073858439613 0.169838396361062 0.0203309393825848 0.212372862863249 1 0.885349499852202 -0.105243335395375 0.409485099172482 -0.0614666749020483 0.0662027623604259 0.00772347260952251 0.33995609065264 0.175439230893285 0.489884595710958 0.415918014895791 0.0911938300785275 0.547620020401568 0.177549511358888 0.699625228972159 0.3883502141397 0.209011189662855 0.228421154070112 0.235043709979304 0.256074874206958 0.149266661677023 -0.227551112024176 -0.195308064342272 0.425070511110589 0.288583394653613 0.274111184744318 0.172882508224664 0.340715930437079 0.579448000649231 0.0611740873159924 0.109201480758657 0.219022128942811 -0.207727911670009 0.270685165546645 0.205709197472404 -0.0707395103138582 0.793479158257505 0.268747153333067 0.853338602849968 -0.0978502236047719 0.344553328961599 0.181986568099846 0.261812295946031 0.299930463433057 0.0816406351732558 0.186238735322084 0.0858488067580838 0.0956438481798176 0.218587445282147 0.032363437235082 0.076388343826701 -0.0954028641791304 0.442158119119787 -0.143348162809287 0.145770110311674 0.799963799746371 0.0498360710466415 0.189748686145406 0.782494902678742 0.753688042796471 0.0452381311285259 -0.0653205905473006 0.204174990041225 -0.0595863924458375 -0.0115730083615162 0.292462978524153 0.18596172027069 -0.143092913703907 0.187046915882698 0.539122523834767 0.0509266649112747 0.163918106579703 0.245792888575209 0.000892001317389974 0.245815374949973 0.079107238343961 0.276659678451534
"ACACA" 0.252258539625105 0.243249728472606 -0.00476511897388995 0.462080592466251 0.37315854318213 -0.0750757549797819 0.120135898205959 0.109651373302585 0.191026611835845 0.637738733953068 0.437226181899901 0.706782026405504 0.398735153866108 0.792479232729941 0.0871814204119294 0.376080756609238 0.690484742090572 -0.0285623552492789 0.567292154753909 0.251411659725273 0.213347018052791 0.108154839253331 0.666631965082851 0.0199670905437781 0.400536591765074 0.425643163644981 0.158894201041617 0.144098256027301 0.123838801902303 0.356431296340483 0.885349499852202 1 -0.0126145926154041 0.184021737223327 -0.0393599192935752 0.0708258709354848 0.0172446639434474 0.367244719172267 0.28417709760629 0.397495181096041 0.417127843320899 -0.0377072821766805 0.506494137341387 0.257178048359834 0.595574524025535 0.365775190214734 0.0956346673733214 0.160256920404585 0.288920099584972 0.273486436854861 0.275245454649606 -0.288676279969504 -0.278265943282569 0.366960872805945 0.432314503336096 0.422614875794512 0.290170376752262 0.334011721611939 0.515122398357398 0.108331149522389 0.2237606679709 0.19708609598879 -0.159880715004506 0.253545216107125 0.121703142965807 0.0287170456110261 0.808518670325618 0.16832295002583 0.750996724320983 0.0859317340763088 0.416423767933749 0.242592391771456 0.361383398414988 0.398324407981419 0.288387883339041 0.249014251238866 0.0318696238609604 0.169780878628709 0.30555967017576 0.0844177809748702 -0.112321006436167 0.0065758755742476 0.322479294064459 -0.167062563822863 0.271684595017223 0.698751668023105 0.122560368249714 0.21549725412192 0.78035154322694 0.72082343660802 -0.00378983954211476 -0.0240617202209691 0.31853485233148 0.0397155083207331 0.138700198877038 0.129804876780038 0.200414079985979 -0.0779182870003576 0.216030528868083 0.524191350221929 0.0395303985610818 0.220850819654742 0.325733586997372 0.123308020374582 0.152045061270238 0.169331117678147 0.224485335542021
"ACACB" 0.434935385284139 0.403840529780537 0.166837241126187 0.131292653557917 0.536699739181337 0.455678987392093 0.402632615129791 0.629032346058544 0.614370396494515 0.115518541491935 0.350404391531317 0.0339674696333464 0.230294521906496 0.0930763565280874 0.50837818357657 0.451241436427917 0.317019762445334 0.307031623915578 0.130052434946215 0.596250346035615 0.524941139345419 0.407893227467697 0.253850938389126 0.572664007497541 0.545200321720253 0.416719407114125 0.636106398301318 0.53482151429875 0.701568738554736 0.0665103639588954 -0.105243335395375 -0.0126145926154041 1 0.017167213533539 0.451401763421072 0.486418780809917 0.48274607292646 0.0784596579363587 0.565044537169758 0.00364865392353586 -0.170334949395827 0.369590344019656 0.0767699400441068 0.264510129400638 -0.0397478680347678 0.213711678260741 0.477027450895477 0.139199765007279 0.635103002692359 0.634565173959927 0.639171655100746 0.230479481535061 0.255062206640957 0.23384490255471 0.610760594710328 0.433190744682343 0.595630775879598 0.481259240138772 0.289297369929757 0.687308705045052 0.571863557272559 0.650471432204369 0.33119525821262 0.5890693763183 0.288162661748369 0.570966234659388 0.249692336441161 0.356644865768247 -0.0688592301775085 0.448103812689424 0.436715195594877 0.286416643405102 0.599867920305847 0.594854995190313 0.401777515267562 0.492118272972821 0.57007158691773 0.479907213825573 0.680988180158925 0.638199349629008 0.249679659280049 0.459576929799703 0.098366080635062 0.407264419908458 0.400763103587359 -0.0936966967307221 0.508160247455415 0.549726371589517 0.16751864205359 0.255519899893882 0.534215590963407 0.660278110585469 0.529194398984418 0.43132650085972 0.699603587130868 0.2757096085513 0.277560643618058 0.251641687110238 0.604373306857842 0.380834051525873 0.55857481066918 0.678235408706448 0.485316173485195 0.616655127612151 0.560270604236596 0.643738587644848 0.538884260229169
"SSX2IP" 0.0772516178053478 -0.022850493844823 0.00391266048338643 0.656467628462143 0.40380714138194 0.538816162808765 -0.415717879557579 -0.0821003021718804 0.0717655500124019 0.579185452430759 0.217098542656706 0.555556127100564 0.446362925483198 0.485291039387202 -0.00687310766080291 0.170243919173846 0.373812440131474 -0.519528556712521 0.576899752785987 -0.0229296522460385 0.105708366404444 0.073551085615111 0.468252280069492 0.0930492666711684 0.305444691196719 0.48577538900597 0.0836619763823032 0.152925403729363 0.0138523010187683 -0.00684352885222499 0.409485099172482 0.184021737223327 0.017167213533539 1 0.0123038645079379 0.20791828975414 0.258184759110627 0.253870972187591 -0.0442579137389968 0.615836291346029 0.10621076802648 0.679686119776219 0.514862504970338 -0.0249036232335443 0.633643886226116 0.176501903585003 0.613675687521783 0.734443667227845 -0.0391383103210279 0.180570024871598 -0.0324864112454922 0.337297045108565 0.338431378618312 0.506223345764195 0.0456830389827558 -0.195419866183264 0.081848397485538 0.305211108914914 0.516640651982413 0.000782553575378912 -0.0599629576659839 0.238680332446734 -0.0696024652326705 0.0370430662578487 0.222365868153445 0.0524544982603744 0.391416491148197 0.574835527393662 0.49207672828414 -0.212358212928045 0.10974895812197 0.124873415664323 0.0932761406811128 0.1152622378969 -0.147754134384143 0.0437246009139414 0.158180129343179 -0.154859604200266 -0.0775473688004239 0.0393321061279031 0.709793033656714 -0.191743246810323 0.361949591483388 -0.19201061210702 -0.272189210113426 0.660069564899014 -0.0670778816177785 0.124334151799462 0.395713093578209 0.403317841862616 0.0775087216517559 -0.00759031907019903 -0.0520638848641463 0.107517470587241 0.00313908213968367 0.408527531618132 -0.103370029656498 0.0625049575115911 0.119387605272849 0.365943850948474 0.121412584675397 0.0876797245108012 0.13572052714623 -0.0320420271129419 0.227840009587228 0.0785841535170103 0.484493206538108
"ADSSL1" 0.218859886954005 0.3632939064455 -0.0863510959449775 -0.0659921946415274 0.507475054820828 0.576337454828953 0.412950120697027 0.63838305762286 0.758746212030827 0.106553092772692 0.183244636877729 -0.0204918074742353 0.250280847563611 0.247318243997329 0.419579005823173 0.195655861984337 0.0500039384983403 0.572023671515937 -0.121544737271628 0.475126015195775 0.338446790723743 0.531875877206406 0.191036406312071 0.575520749383073 0.529951035629042 0.310713450032823 0.608693835124389 0.6310925012561 0.621907206654755 0.216386269148244 -0.0614666749020483 -0.0393599192935752 0.451401763421072 0.0123038645079379 1 0.282709792882692 0.436636122808705 -0.177875558339123 0.608570687321098 0.0680587413464456 -0.538604769039738 0.218264319141027 -0.0328072647399636 0.210030538187396 0.121878289161613 0.251552785045375 0.380532058179063 0.268783456921377 0.658850545913564 0.567505310831713 0.542140732131158 0.281130013705805 0.288903813700011 0.23885226100931 0.53243330001504 0.598575524840817 0.577518331667506 0.302867576714828 0.506372480827374 0.702756214135191 0.453426013314664 0.646374125439604 0.656126674217434 0.466098377212002 0.549019028208778 0.616059597956819 -0.00951127671292107 0.520007694687265 -0.225643821042301 0.554381999270853 0.475744640125376 0.136789518964137 0.551674651471691 0.511456593418222 0.0373856190018824 0.66969063763989 0.636371430260003 0.520069244788036 0.530953313320245 0.698438210832068 0.451478385084295 0.693805336290233 -0.36461707011275 0.562858708178646 0.154374636240915 0.0315623403923029 0.591523907062111 0.689655483694527 0.180417955747145 0.344972815105025 0.780462391378839 0.570137377763751 0.673998745462747 0.446469287028062 0.494484324139316 0.209404259874103 0.370959307920831 0.394391654154487 0.705663794643764 0.54411787225111 0.755680414041782 0.578388181859727 0.23479199824221 0.548092448948057 0.667253825906802 0.696076861552073 0.285592797966681
"ALDH3A1" 0.29453385034343 0.265968665086013 0.145471029586675 0.363268903254583 0.298905339695332 0.401822490087496 0.159874053318355 0.412483496593101 0.420814483177873 0.390601768274363 0.438973848049483 0.159350429011504 0.169386492024455 0.172544113741525 0.435735836399792 0.304914754005858 0.488967178728628 0.0117145703993814 0.155037123608219 0.341407262859095 0.26488796450804 0.538887644920692 0.442083201369053 0.380699901726756 0.438940083213812 0.366187112295043 0.275688806969215 0.217723501096796 0.352851346079606 -0.285692254237379 0.0662027623604259 0.0708258709354848 0.486418780809917 0.20791828975414 0.282709792882692 1 0.484231062644189 -0.172153656917738 0.39460443119491 0.143538355286045 -0.280910209454729 0.638829303419536 0.302626420420283 0.228376588287291 0.214557110457293 0.283023592545456 0.62664479187242 0.262829163284743 0.482229383493458 0.517613173457404 0.461861803425774 0.128119199717768 0.075508658619562 0.295285102852245 0.423687309741474 0.157759832422725 0.290339646570513 0.532934213392704 0.203996130072987 0.409043891882889 0.603518516244022 0.413833843189117 0.296832941398319 0.211396269311217 -0.0931595583237377 0.361821700548523 0.380827797940932 0.58492502841698 0.258574067560822 0.322598675831312 0.561596251637364 0.406767764700599 0.358923078184791 0.534346621839576 0.500664212029017 0.433324690677522 0.339409307640802 0.267497334529566 0.371145152626393 0.377544956424508 0.253962639163785 0.162391839167226 0.0803786650684886 0.0572752054599283 0.410531630271529 0.10545779747206 0.195329343263613 0.317323792767498 0.199767840716427 0.233376872382671 0.289585294745519 0.407742498180613 0.254291028944125 0.153359137407632 0.615819991698808 0.387342500938409 0.129831749353397 0.100303367806075 0.448743974892362 0.288417180539716 0.353195361463772 0.521018849864962 0.422205067494725 0.352972831006334 0.51191254739985 0.383670007893197 0.520632240877246
"ACOX1" 0.363464288774746 0.437557531435164 0.0229768489538525 0.22577133668601 0.594400008805818 0.721006418128028 0.359917648248216 0.52933585518692 0.644460447240286 0.280701545131836 0.432498944123707 0.138509761347769 0.390699473517074 0.277820599347262 0.480569498408944 0.386650954954361 0.251599365767706 0.198250628149874 0.211700355166558 0.592956206384163 0.465870599919655 0.499966979854094 0.34751220688256 0.714248744935243 0.618270375583089 0.461164860961814 0.55517439386194 0.648415398867738 0.621812140552213 -0.0978523886024431 0.00772347260952251 0.0172446639434474 0.48274607292646 0.258184759110627 0.436636122808705 0.484231062644189 1 0.093957363522717 0.545945843715061 0.114283576771749 -0.309967583132235 0.55627121100152 0.321951885626931 0.370156531041016 0.164606123470024 0.170033120333014 0.48653556673451 0.371711037276779 0.625289319521648 0.655886406721365 0.657203307605525 0.380855293716362 0.3777490067628 0.402854686723253 0.465703821877483 0.331448041762301 0.580776087141977 0.500264584412971 0.456404931372303 0.626890496252314 0.53098111332439 0.646153762424591 0.366803433182259 0.480315935667081 0.475518744592489 0.640156048834413 0.231561443228829 0.663523419196727 0.00279174571118358 0.29139711855431 0.468562570288226 0.33704885366718 0.562948775302788 0.52875589615886 0.263327032730133 0.62481045961349 0.615647830460696 0.488896858742655 0.537142320697443 0.662098826502467 0.498938475471278 0.553019716944605 -0.089070642026229 0.434337900486884 0.239649191358081 0.033011833344296 0.499716722323902 0.612293446660466 0.203996828834276 0.435096513596769 0.578848042348915 0.603500797792145 0.442188314539284 0.485304820962128 0.552147775980346 0.417924608976656 0.36397475407688 0.304540691839155 0.741562440477762 0.511720241432996 0.664498286730959 0.715422626361799 0.503787254347046 0.368599222731691 0.670294016762666 0.649900786726567 0.534442500204638
"PSMB10" 0.154194948717662 0.172864648994482 0.213034485505354 0.334215395368828 0.181977667887656 0.125623899726931 0.0046703326930633 0.0506471388066114 -0.0305610326073024 0.372968217127478 -0.0307488854594031 0.28487745770667 0.263959448673933 0.424962451764687 -0.0881814217978498 0.285790237016964 0.286736774271307 -0.244506048161995 0.519185166888544 0.268480804840972 0.257569924791187 -0.227013062586138 0.393746266369452 0.0415868003910181 0.174466013273405 0.461790738697805 0.0999431304338191 0.17785151901458 0.0250778264556662 0.366503780006371 0.33995609065264 0.367244719172267 0.0784596579363587 0.253870972187591 -0.177875558339123 -0.172153656917738 0.093957363522717 1 0.201363744250476 0.459425394184341 0.481125956030562 0.0561833721641476 0.551322529204529 0.376591645165936 0.398422051578249 0.123978248501472 -0.0555203486024352 0.272420228814305 0.158611386446081 0.0560174219674408 0.10883498838015 0.324786737505286 0.337298629890701 0.423102728692439 0.104485792972263 0.0804838984398188 0.195453877417413 0.235280873234542 0.156710046092476 0.0422600895667387 0.154649869598588 0.0834915157578856 -0.377633342522726 0.216766633920679 0.120368686247564 0.13817041803984 0.410145495951051 0.0843228069771238 0.405277528104873 0.047422718319531 0.050227651883794 0.223496298879249 0.169639667311976 0.159085820730849 0.27903214703373 -0.0448625220657711 0.0511072751336479 -0.0754982890418698 0.170562583695342 -0.0418698340781311 0.104628497196275 -0.150848763330929 0.438092135030385 -0.211483953084586 0.137501067450212 0.450937865224899 0.204402211266012 0.155414095316046 0.416915563806375 0.26501236367216 -0.104923516573264 -0.00986195264315597 -0.00246468918918732 0.20661042916951 0.138760253812107 0.058277558509248 0.0269695336100658 0.178696106780419 0.035459548003708 0.293873893224407 -0.101124383157673 0.172972951298789 0.292576363565588 0.119738518642661 0.0175403834052409 -0.100607868161689 0.150544153590523
"ABCB11" 0.400994991494362 0.452112130026352 -0.0830322167004078 -0.0328063917224374 0.601472508576002 0.480211456960974 0.546655884621372 0.648351008591102 0.668988806694004 0.320694991798784 0.320353448026864 0.011839280805347 0.261839328697454 0.343018399710876 0.468664355116816 0.419920558775658 0.411675988380771 0.494050017070424 0.181354303662623 0.653722443580648 0.397998672924406 0.597412397925296 0.49179984406028 0.711489266808253 0.72712447126233 0.495159206368716 0.709261676193046 0.618020353574101 0.679685693808174 0.0879495966367407 0.175439230893285 0.28417709760629 0.565044537169758 -0.0442579137389968 0.608570687321098 0.39460443119491 0.545945843715061 0.201363744250476 1 0.0839981248301376 -0.23098693303531 0.237347859480986 0.201325270808461 0.487884266255813 0.160466708248779 0.423946139653121 0.378261520797352 0.218422045122513 0.722500429790068 0.692279027237507 0.662958459780412 0.175054695538422 0.19637746244764 0.362740101707838 0.758040317687516 0.655526849960801 0.724801642707318 0.536889901610174 0.455127225339912 0.753675186069743 0.687313594758299 0.69958435070799 0.469777610413025 0.659957768735508 0.44228956541885 0.707711088752304 0.353879971753296 0.448011929005136 0.113233948983815 0.684000244633566 0.686863395050174 0.355648588555201 0.759753110060196 0.690455767559476 0.46550649265452 0.741008606297467 0.672541481570349 0.545426219628552 0.691345659820233 0.733319393662658 0.213085556043846 0.628943013281337 -0.00671073823522168 0.360400555036498 0.322484701598218 0.097809735891798 0.701012408442922 0.784196464697959 0.46580756710404 0.515422404402102 0.573077171375954 0.676175102080575 0.724140077746615 0.434089619985942 0.648112127665269 0.303035009613571 0.405609647277188 0.375759280389004 0.757566055609852 0.569414641219351 0.601913209431936 0.774605980179658 0.522195102752121 0.58367416310394 0.648848398046585 0.676063644704466 0.542585551573461
"BCL3" 0.369879820080948 0.0344966312677611 0.245719994853782 0.602186882877671 0.264720715002597 0.324703082369744 -0.191406535499909 -0.0311473639439369 0.109376344341095 0.705094987538045 0.344208916488563 0.651633028587045 0.594156567816966 0.669198639281498 -0.0623243236593988 0.440767869536441 0.442822456399469 -0.324625770366686 0.547831113266374 0.108213201231606 0.303514909197604 0.0414544870414458 0.603129195468821 -0.0103955323691818 0.257054247149851 0.619302301958778 0.109532170863675 0.169645981720307 0.0462767309691389 0.231556561974137 0.489884595710958 0.397495181096041 0.00364865392353586 0.615836291346029 0.0680587413464456 0.143538355286045 0.114283576771749 0.459425394184341 0.0839981248301376 1 0.285206536945832 0.450934121389584 0.69784203538215 0.265079345284644 0.641947319008926 0.512182092881524 0.399145307696212 0.501307558881378 0.122871091934497 0.259269695894527 0.104489051942005 0.361999588861736 0.354723403885354 0.667080906809554 0.0930074823389892 0.17679493458132 0.190754212755241 0.580810075551256 0.430399600036192 0.0686151970831091 -0.00590462708107125 0.133036526204633 0.00994134601484912 0.0816497709479616 0.134697300495099 0.133581561759058 0.594528535297675 0.407196221560524 0.593474717723569 0.135477019860446 0.235206700133204 0.223270725513606 0.215721839358473 0.215158828369945 0.161762850373547 0.137112054278675 0.049289994385105 0.0227019142506555 0.0305565688043635 0.0194513145838225 0.351406077231839 -0.153685009939212 0.524371663827489 -0.0111426240066919 -0.0133699778383042 0.763486404248389 -0.0321384415411612 0.136516998282615 0.627926011518229 0.539259038061435 0.0782199831301733 -0.129506017304826 0.0565159933898501 0.216646115785277 0.0785340701074432 0.52132450702221 0.265448141179314 0.316718115579576 0.105271152862274 0.552018942828365 0.126753857145561 0.0817719962128106 0.437446809974209 0.114360240618794 0.250066312876103 0.150485177818178 0.405271376524783
"PRG4" 0.206262967718379 -0.157959967025697 0.111427665650921 0.267782179150592 -0.149442253645686 -0.367847661261153 -0.271751669525197 -0.252109705470414 -0.292043583481766 0.216348810251344 -0.0225203918796485 0.279837728718966 0.222485140808271 0.197888319468378 -0.158379373995368 0.237163369519351 0.288739977417102 -0.401874683083156 0.445597242491829 -0.17642391333053 0.0374128078786618 -0.481334439212143 0.254660504727849 -0.432476957225497 -0.145664794368312 0.0768566428685922 -0.241330792291276 -0.317565227603821 -0.268543863907643 0.293381179650961 0.415918014895791 0.417127843320899 -0.170334949395827 0.10621076802648 -0.538604769039738 -0.280910209454729 -0.309967583132235 0.481125956030562 -0.23098693303531 0.285206536945832 1 -0.155769776750022 0.242499565526801 0.213820547281925 0.306410832447948 0.13623686907311 -0.213706539379111 0.0646971115894448 -0.193072996034511 -0.112845000069785 -0.163481262692346 -0.148924823194838 -0.123448557031481 -0.0117310934005857 -0.130679660584545 -0.146846610185096 -0.174140128858689 0.0413419379606412 -0.013918406795604 -0.414142367586912 -0.280566547943304 -0.288382759146673 -0.530825286626349 -0.140885194671053 -0.156460950464878 -0.285686767609788 0.378547230127131 -0.265818200039116 0.442201443271889 -0.269543281839119 -0.252880959763028 -0.0103120580476722 -0.194589805068733 -0.215052850993554 0.0676510283717928 -0.356407480367663 -0.302876205565075 -0.245025728143122 -0.139916447862689 -0.330448505082058 -0.273703806709379 -0.4289300820886 0.577297695634433 -0.410926883235755 -0.061104609178451 0.359662142201404 -0.340262411287676 -0.183096381238731 0.360157903137994 0.0764763373746214 -0.39868982327229 -0.378908454412024 -0.20084789238934 -0.239853171636233 -0.137988646899877 -0.00736243817771074 -0.138469008700655 -0.174479064545809 -0.261122750331293 -0.0675979473170038 -0.394980436979444 -0.197728278413691 0.233553119386418 -0.223518191674655 -0.397244654596402 -0.28195687311549 0.0752338204275429
"CAR1" 0.29990381374699 0.105267906512771 0.194329495061945 0.560150459468318 0.429774626401263 0.698260083572808 -0.199767965143145 0.19092744703671 0.281685674942491 0.51783747936871 0.413630943739569 0.257343183495237 0.353539822164444 0.337723947682878 0.285813974656526 0.280155047173157 0.426364017427461 -0.32213675187161 0.290918493883691 0.278630844229636 0.336238099013368 0.300524260921854 0.504695326066628 0.299504768465507 0.342694120641449 0.527266260883875 0.192021761665057 0.216318918275287 0.258857650498169 -0.338198229934544 0.0911938300785275 -0.0377072821766805 0.369590344019656 0.679686119776219 0.218264319141027 0.638829303419536 0.55627121100152 0.0561833721641476 0.237347859480986 0.450934121389584 -0.155769776750022 1 0.454292306660779 0.086056926970137 0.422106726803483 0.159414199782349 0.77258825365672 0.669560935227772 0.202862784832852 0.408256105707098 0.204896894205638 0.455656762154658 0.457659166355692 0.602613965689083 0.185648933289623 -0.109339454224631 0.209386759396303 0.608887386961097 0.385479279857788 0.234647278223894 0.257939451741699 0.339818917765463 0.22138483725676 0.164166658250193 0.1409982587032 0.286222541721939 0.371458317757007 0.809422643996679 0.331929328785448 0.0261400130632417 0.393307308686833 0.245440238845623 0.197437094770938 0.257386381983345 0.261727741933637 0.279517686541848 0.279612850041468 0.0349552045841094 0.126086647184634 0.22613951688288 0.737011814095553 0.0346163528863737 0.177232363902154 0.0395936529418898 0.0242509448966407 0.364848857602207 0.122652891405596 0.304363670543494 0.237430238739379 0.250046095720274 0.258931762077264 0.202946062208412 0.0957458487000118 0.146375025238005 0.411164415110882 0.604695896071606 0.138740162505891 0.240023363082643 0.38863987705243 0.368991991195612 0.258743601356783 0.328808036959891 0.420178099516478 0.140344421477416 0.503909640495757 0.350520883689689 0.570240244750216
"COX1" 0.344777383783395 0.132706926308513 0.406120679059541 0.603137475793106 0.314382760674828 0.432324542357434 -0.0118500426499469 0.072119909876592 0.210963024347129 0.676899508190614 0.466802796563436 0.611534892759309 0.372962758346871 0.711295346327704 0.0896874893816183 0.419548641747034 0.65139550686027 -0.369943341104179 0.651313424380839 0.269859944095931 0.441269308344337 0.0766808457990967 0.691245235614883 0.131204435800054 0.335542477138006 0.679493006525688 0.152459792128207 0.218709386968644 0.176538452292028 0.0960921533264711 0.547620020401568 0.506494137341387 0.0767699400441068 0.514862504970338 -0.0328072647399636 0.302626420420283 0.321951885626931 0.551322529204529 0.201325270808461 0.69784203538215 0.242499565526801 0.454292306660779 1 0.294593279204924 0.597409534399486 0.232045024069578 0.329266857921883 0.436726602809445 0.291967770892739 0.322127949057814 0.197187568187583 0.317131848719556 0.327051490022675 0.73533894670162 0.224582815091995 0.134627859203843 0.248766949619385 0.615660486414212 0.484399671454484 0.0941400738168525 0.316471348310335 0.233465068047651 -0.141021460831537 0.13105247312898 0.105923705158288 0.225239595978704 0.723561803235252 0.507383553900758 0.66247514184799 0.00130860498711582 0.451290413558217 0.336557830215644 0.255347128789412 0.333243781411527 0.338140674743157 0.19291703378249 0.0942937433910091 0.0189502997444724 0.200121378854113 0.104872296619709 0.248489698791638 -0.111345851454058 0.392999893894666 -0.0629759725164185 0.248867413041559 0.699200833192378 0.0935524179171976 0.260483407944429 0.630940390859714 0.525871600416195 0.100514843717558 0.0663041867455432 0.14107863733167 0.189897126897713 0.320037866831453 0.515092667312553 0.100143449167027 0.208897478606395 0.288376916574778 0.443079247126562 0.0982072260410825 0.264456961651487 0.455421096089505 0.114632129669442 0.386498897632695 0.176030290084383 0.393840868147847
"COX2" 0.372627274621638 0.417521882488286 0.113751996180594 0.034897872919951 0.310831826420609 0.203072753230234 0.527878632474518 0.451969013175359 0.401437084419422 0.249984414793644 0.293895032267502 0.0482303971159039 0.400670730967892 0.251745530794832 0.419208740353821 0.45483821469631 0.341536276706439 0.262641514700404 0.137455603161527 0.460258585801734 0.373472855899967 0.154665866086275 0.292937765372357 0.319921810089681 0.388759422218366 0.26464648906785 0.408662349482287 0.417635838646331 0.309471179224884 0.163491424952988 0.177549511358888 0.257178048359834 0.264510129400638 -0.0249036232335443 0.210030538187396 0.228376588287291 0.370156531041016 0.376591645165936 0.487884266255813 0.265079345284644 0.213820547281925 0.086056926970137 0.294593279204924 1 0.0770770080518966 0.182298325006164 0.0567074105558714 0.204350496289993 0.494689295184456 0.563207767843556 0.639966840676758 0.181668597268302 0.177340157106113 0.243016738109272 0.395733618881201 0.525849619366166 0.456102819040606 0.358236356076188 0.125929475065437 0.397787411080098 0.459293082747451 0.29978488294719 0.198753011002382 0.292503740941841 0.151796682333218 0.400064756751696 0.332761609638945 0.127422971426399 0.121143718453588 0.423482865450993 0.227569569671957 0.424572257720356 0.424861571835421 0.451620093810713 0.557328907755687 0.265576450971515 0.360655869771426 0.281322422879739 0.536741691739872 0.431403001691525 0.0545609267708165 0.305327417625146 0.225529887010639 0.249623625527623 0.42605970101274 0.146560806560944 0.28020698933573 0.494636650483002 0.314740606709025 0.346293414488377 0.331858918405329 0.324600103377637 0.388393639515057 0.380363089139941 0.43822272309164 0.0949235809610765 0.24455792993527 0.268799661350709 0.420781898569823 0.377210761723689 0.39418796835386 0.556504006993917 0.629869881312526 0.311823001977376 0.283279057500082 0.227424422589603 0.425010901532592
"CYP24A1" 0.111489413417233 0.103010985445677 0.0991730119243803 0.767260105526713 0.337554611888441 0.292724546551863 -0.327771264629932 0.0234334587701059 0.169098187756156 0.783802617855221 0.255161727614271 0.659900188550236 0.442228230702794 0.793455387847187 -0.00492940800412302 0.223140632323272 0.621746065389317 -0.430265965970761 0.703981666488947 0.0219303434654847 0.197162831286287 0.071806847110746 0.745899516127202 -0.0325540209588793 0.315876438101609 0.673167468401497 0.0544843982978138 0.0752783165372653 0.0306111823480647 0.161181494851661 0.699625228972159 0.595574524025535 -0.0397478680347678 0.633643886226116 0.121878289161613 0.214557110457293 0.164606123470024 0.398422051578249 0.160466708248779 0.641947319008926 0.306410832447948 0.422106726803483 0.597409534399486 0.0770770080518966 1 0.437295030972144 0.427919226373414 0.565253410852499 0.180415889042073 0.198831976512598 0.125014503315065 0.00150826308906941 0.0260991240821496 0.439204279466883 0.246663017497387 0.0375773981883004 0.178194497485613 0.468143969063826 0.629218575132623 -0.00320192120521873 0.0799367313839302 0.219483900810888 -0.138860969584265 0.0909899555425499 0.101294073141156 0.0256002535014103 0.682165563555816 0.568198879233743 0.763277991276668 0.00429625738816913 0.298853767376784 0.217795156813921 0.154933958944824 0.171818392374412 0.0830941066775471 0.164239926327927 0.140765328542646 -0.0360225235391886 0.0974155157631359 0.0364125891626493 0.387632440964416 -0.223331459892064 0.378373848259204 -0.186026719226063 -0.0232182262343873 0.892123015748391 0.0158380964374753 0.176043661848571 0.667401185537253 0.589549723698399 0.00837856001950328 -0.079375299119771 0.115651789885295 -0.0549671085749963 0.109050755777883 0.404283911674853 0.0115361104729817 0.0681339191251424 0.169509435003361 0.529172491223018 0.0383767738563264 0.21443358750619 0.250712899408485 0.0362686908351253 0.272640685242811 0.160564575489092 0.387728406575101
"CYP26A1" 0.370387596427301 0.150518100596412 -0.212783263692537 0.260656195502325 0.321713381058542 0.148957647756849 -0.0221085094751657 0.28951330229362 0.314919558848097 0.587667823013578 0.358861655989724 0.376007890927931 0.488002481876768 0.369822602005356 0.129739131111054 0.34514590617786 0.361481357211119 0.16011361387781 0.434722652299655 0.19591184884073 0.0868666376471703 0.443955873598087 0.484726842266614 0.263071803935855 0.501463011523272 0.506651506740391 0.355023730761315 0.204105277622419 0.297632762067884 0.275583131118755 0.3883502141397 0.365775190214734 0.213711678260741 0.176501903585003 0.251552785045375 0.283023592545456 0.170033120333014 0.123978248501472 0.423946139653121 0.512182092881524 0.13623686907311 0.159414199782349 0.232045024069578 0.182298325006164 0.437295030972144 1 0.43488914136443 0.270775233702803 0.342094621250769 0.395774877680204 0.32957783398122 -0.139301730864046 -0.158286795807987 0.199001953265772 0.406097718540532 0.378722059947002 0.359166995846303 0.500746514573168 0.45782493271819 0.359655231630497 0.175818503695381 0.421237972018728 0.348591391787408 0.329673511632793 0.197999757850685 0.193821072109163 0.441840193625835 0.299864976308767 0.386658294336329 0.413268725005226 0.412439046378306 0.114110500690122 0.476509943187869 0.337518221449985 0.090552730411275 0.512134622405839 0.341334540487341 0.356464693840097 0.249743041761318 0.374216811582125 0.0147411010796017 0.273808538475618 0.444094376130037 0.128172014922319 0.054085639626296 0.364761616695059 0.138650160852229 0.330959100179985 0.589833228002211 0.584362141680692 0.209571514795557 0.128997095552469 0.364155404369389 0.130811844049292 0.206675970355954 0.471033140640894 0.516004009200061 0.168487274690924 0.324308939894679 0.562100302062225 0.301314712881313 0.291937115038263 0.361363813322613 0.268937294106617 0.286156078526579 0.40914043597278 0.524128199638739
"CYP2B10" 0.36588022963222 0.131987742076055 -0.0483424441515575 0.545468468323264 0.545566036815516 0.596813182343141 -0.0912383555659619 0.33839269152986 0.42147170331544 0.51951993422329 0.538974902450434 0.418501316866622 0.418824237961665 0.356381121605839 0.427779621083672 0.293091646570791 0.506567810089589 -0.0660927823846779 0.433341259639903 0.356210802217545 0.26578124841332 0.52882762429577 0.514666073704708 0.487798438242938 0.57028760020885 0.58256995983333 0.443085699218192 0.346297929468198 0.451606764370146 -0.173209650765203 0.209011189662855 0.0956346673733214 0.477027450895477 0.613675687521783 0.380532058179063 0.62664479187242 0.48653556673451 -0.0555203486024352 0.378261520797352 0.399145307696212 -0.213706539379111 0.77258825365672 0.329266857921883 0.0567074105558714 0.427919226373414 0.43488914136443 1 0.503215850092114 0.363477293400432 0.504819154173412 0.343527396565964 0.248272234774103 0.227165919997087 0.489995298970439 0.407973506404955 0.136050994456509 0.42177098199757 0.611643458251734 0.572625643353506 0.365948358619568 0.327991042529369 0.549043778950369 0.343197741867047 0.380743660504627 0.264930454375545 0.33577179248849 0.429614463465655 0.767922125531602 0.310631279738375 0.233400765866139 0.559336409570956 0.215331420436673 0.447217100955204 0.422573286261992 0.11941366546402 0.561794820378031 0.431329248360177 0.330495657584477 0.258534081492833 0.452505409184505 0.563666773595703 0.248959215387375 0.242062465398555 0.135702484370865 -0.00644630413424157 0.365974594022488 0.246701223959999 0.469301607372503 0.426291959020368 0.430198737180092 0.434594174681767 0.353172424085207 0.409196947197127 0.301795250839904 0.401880501230368 0.591178147099256 0.352981129964762 0.239858169353494 0.493288659513703 0.577813704020567 0.44634642826012 0.459466263261686 0.416322767730783 0.247989840577488 0.573107093879441 0.548720352514821 0.688424574093304
"CYP2B13" 0.199385480067152 0.151994781434657 0.0758615325935205 0.479236936017211 0.571365255855807 0.664837213050548 -0.112072804659662 0.1992124060195 0.271006559403699 0.476963735799193 0.252133532758283 0.262407482716173 0.47297848884935 0.472882314250585 0.221557452963064 0.282268523360817 0.319757745219066 -0.211062303086845 0.439980670672645 0.192797731663173 0.28226998316858 0.167048437052063 0.436964041207923 0.219474406771824 0.343821502600386 0.467367648535582 0.251436236174708 0.204221965053984 0.132116920523757 0.142435715946622 0.228421154070112 0.160256920404585 0.139199765007279 0.734443667227845 0.268783456921377 0.262829163284743 0.371711037276779 0.272420228814305 0.218422045122513 0.501307558881378 0.0646971115894448 0.669560935227772 0.436726602809445 0.204350496289993 0.565253410852499 0.270775233702803 0.503215850092114 1 0.139658514238796 0.398346983011781 0.218510693506745 0.249489783808997 0.255302179680721 0.414194988108498 0.214213511784009 0.0593830990436215 0.266453521542783 0.366100003120448 0.502667611912188 0.179684640454228 0.160000243542166 0.319036417673002 0.285374597703767 0.136046445874278 0.270742097886328 0.255921314929112 0.303822200659426 0.606879603489688 0.287401544693127 0.118211805141283 0.184430510558757 0.202616987971412 0.238021595466611 0.189398477951529 0.110162173155392 0.22362953090773 0.370142606915964 -0.0169017215648032 0.183492734586387 0.214875257030367 0.702427719227419 0.124471261839654 0.197822659322248 -0.0116579287716572 -0.0295461309640226 0.46724979232014 0.12960014856175 0.387421010558492 0.3903976794263 0.383111477922602 0.229548075471541 0.143061203430149 0.160535637978291 0.162941716555251 0.242917224998518 0.345516433934314 0.0583496948916632 0.297753723848643 0.348751861002842 0.419294007445158 0.215890477967614 0.238102452006825 0.289951942650011 0.198554833589582 0.261926107616863 0.262329611099481 0.55066218181489
"CYP2C29" 0.480051918738122 0.592164131649882 -0.0252885592770406 0.139123956205732 0.612019845000637 0.474442007896241 0.600023466779115 0.782083456622691 0.813084097655047 0.294936571298875 0.477357229622748 0.258375184851544 0.448544559278649 0.391739280961483 0.627353294654071 0.528451768562686 0.369919818788745 0.503570029972595 0.181900049462185 0.754089695463751 0.53886176838132 0.535978755978786 0.453144474967661 0.70700540796107 0.769766905317682 0.522323218363934 0.730242052672498 0.736790870336369 0.721730152278545 0.313890981344996 0.235043709979304 0.288920099584972 0.635103002692359 -0.0391383103210279 0.658850545913564 0.482229383493458 0.625289319521648 0.158611386446081 0.722500429790068 0.122871091934497 -0.193072996034511 0.202862784832852 0.291967770892739 0.494689295184456 0.180415889042073 0.342094621250769 0.363477293400432 0.139658514238796 1 0.765899936971724 0.815644245329162 0.246435451503834 0.225531759802881 0.34830900911393 0.715607606188387 0.705028073708356 0.800801485619558 0.552878225287248 0.514558243777538 0.816737859050587 0.735677860846449 0.772459731255731 0.377574096790281 0.717872371719018 0.530621804594788 0.724188418522119 0.369544330405214 0.529809120871987 0.0678226778197565 0.499238550998926 0.606282088231251 0.396007241683621 0.77011175162081 0.759848604452526 0.339701527883894 0.787578933804858 0.749369391605317 0.683941588001098 0.775005932391485 0.784960628355774 0.216037293419858 0.703287245224218 -0.0788491506585013 0.512036373087583 0.526401519094118 0.114657350162708 0.713750789023811 0.772979197380053 0.43078796042062 0.559352724432062 0.751719009242553 0.744571737404921 0.77725031152838 0.63776551478704 0.737016201808251 0.25070120370778 0.447828194437032 0.422638342949538 0.839753542989981 0.638439010697828 0.776961797614988 0.833045820368963 0.577668843185297 0.670630745124994 0.713072870763581 0.730298007376342 0.557878426574001
"CYP3A11" 0.576224486148284 0.62111355021996 0.01626397848648 0.204421128211402 0.721388782802679 0.541011214784148 0.570032846404153 0.645204235493004 0.749420541590691 0.365146370340103 0.597093844082767 0.285493967638764 0.647433619676967 0.413487331895314 0.600827149704937 0.639172136507685 0.447475018142118 0.463528071408466 0.274025025904058 0.689780772197814 0.535811406467156 0.524195354660717 0.446421915205775 0.662977074128497 0.759212169544084 0.456527445612618 0.721363457751604 0.718938054419261 0.629638169294827 0.19138680084013 0.256074874206958 0.273486436854861 0.634565173959927 0.180570024871598 0.567505310831713 0.517613173457404 0.655886406721365 0.0560174219674408 0.692279027237507 0.259269695894527 -0.112845000069785 0.408256105707098 0.322127949057814 0.563207767843556 0.198831976512598 0.395774877680204 0.504819154173412 0.398346983011781 0.765899936971724 1 0.82624140358988 0.161769387578501 0.161795498753332 0.375294382361351 0.688838528328834 0.722817271901956 0.701034449381358 0.55313050484148 0.517481362710988 0.747678543491208 0.602145467638175 0.711747379899411 0.575694990493999 0.712084450597468 0.489096926959536 0.681347010292176 0.407271500333886 0.499506238827426 0.124804317535961 0.567360502553557 0.593150188296282 0.467211751599933 0.77723309359892 0.697180818863508 0.480369727377254 0.699887132913273 0.636069209175395 0.691493515579802 0.768363502025121 0.76908986181721 0.36390697946184 0.624029019520146 0.0973086957913929 0.562607714813083 0.520262436332646 0.139179378497818 0.542290403956088 0.739715563530511 0.44929972443934 0.638471950384915 0.752398100150695 0.664533842148626 0.695468171657224 0.512136902890283 0.643725390614096 0.372681176206406 0.524776973130054 0.400077872820279 0.79748187948674 0.637220916266963 0.729470536627496 0.758976093030391 0.668668105454825 0.459623253913303 0.702687700086641 0.714263646856124 0.704258286524172
"CYP4A10" 0.496352789284103 0.691882417845151 0.0760146622141484 0.143967392265654 0.626093062513118 0.411719531933103 0.6708249415993 0.805388433663038 0.778128472760964 0.24963020847223 0.553381783736787 0.209306475695289 0.484041758962925 0.32278335422262 0.693812655624461 0.592682852193395 0.395592685226195 0.535905366662101 0.199184953071173 0.704059546390537 0.551992448981853 0.567715104662884 0.352482289559271 0.663831335209244 0.721122545716563 0.376166803471875 0.729077464139142 0.737217332892936 0.684258195938505 0.25353367145358 0.149266661677023 0.275245454649606 0.639171655100746 -0.0324864112454922 0.542140732131158 0.461861803425774 0.657203307605525 0.10883498838015 0.662958459780412 0.104489051942005 -0.163481262692346 0.204896894205638 0.197187568187583 0.639966840676758 0.125014503315065 0.32957783398122 0.343527396565964 0.218510693506745 0.815644245329162 0.82624140358988 1 0.0781947805305519 0.07781000877853 0.212596393298827 0.772640675508225 0.724767666618753 0.807112703524117 0.523122547871542 0.414639774780074 0.767627869440623 0.71495937859922 0.727855560090083 0.491276276869262 0.63289245026195 0.367015858036034 0.717685238690714 0.361152369775985 0.361778326028658 0.0263304632901346 0.655689531430927 0.509629835340231 0.561229567228769 0.783066653176683 0.775225402871101 0.567044343144192 0.706604673513329 0.686351592143239 0.684476044186617 0.845265498724412 0.777043448889076 0.150224032860664 0.682939542652454 0.0427614860282435 0.490716303982555 0.645783294728259 0.0412174503723331 0.626397873479161 0.722209490573481 0.372488100059879 0.556316089927089 0.675564930684519 0.730078732092687 0.714889551732959 0.56891395690087 0.698192506684686 0.196001253890495 0.48677784448908 0.332169945191306 0.772718512272469 0.632784157563636 0.707873220536056 0.815396336664273 0.670872599296686 0.605885663231163 0.630403121290982 0.694825306474757 0.620145967739657
"CYP4A14" 0.259359800237729 0.0380609797236037 0.256706978839733 0.100032254423472 0.225259453096497 0.568660804390135 0.0486268720704946 0.160491028669899 0.219534797977168 0.00128265400587533 -0.0609566909255311 0.00459560079794518 0.231219318092157 0.0881660528221626 0.0784856955602682 0.265952547913077 -0.0500500556800433 -0.078137446860847 0.00747896441433312 0.3636730338827 0.40771889023587 -0.0690121240917028 0.101447934964327 0.295436994909649 0.214378650672119 0.254413536513551 0.262507189030232 0.406648206078171 0.291706980939216 0.098536140355373 -0.227551112024176 -0.288676279969504 0.230479481535061 0.337297045108565 0.281130013705805 0.128119199717768 0.380855293716362 0.324786737505286 0.175054695538422 0.361999588861736 -0.148924823194838 0.455656762154658 0.317131848719556 0.181668597268302 0.00150826308906941 -0.139301730864046 0.248272234774103 0.249489783808997 0.246435451503834 0.161769387578501 0.0781947805305519 1 0.971669547329111 0.580826109554924 -0.0119622129213157 0.0579758087046825 0.241314740966623 0.289365142506948 0.123793941724794 0.234372996643304 0.0728781112183824 0.220208032131171 0.0764704778580658 0.23708389459831 0.396474321891317 0.448281071607974 -0.0397484193128177 0.417738271277021 -0.154260196041812 0.03792684993562 0.0582889012610722 0.142856673174376 0.219787401325969 0.229029607234009 0.000322313753190513 0.143990686822003 0.250675062451958 0.126707791354546 0.0567066317350056 0.262869761202387 0.578205624564078 0.123680997354633 -0.0574017381423129 0.153792797608558 -0.0633727699160521 0.0732118744846418 0.289328748684157 0.203961393123014 0.0222092813557627 0.0335251012725758 0.336221885207056 0.223454213746284 0.0724580005674908 0.493273678324929 0.306611204977329 0.258106006327289 0.0500773514475704 0.472758100446431 0.266212591765509 0.195742046170506 0.330129641883425 0.223588554000411 0.281263910253201 0.207690787840835 0.320298150034534 0.190185178088579 0.186590827992225
"CYP7A1" 0.271477379735324 0.0734957852211967 0.252599700712246 0.0798029988091025 0.253250361738686 0.592751314483444 0.0612481239906664 0.191878111235705 0.238723073644473 0.0258188638104944 -0.0492664456039539 0.00165964013522695 0.241314385011941 0.118731101357844 0.107207192435782 0.279566985187672 0.00724191135560676 -0.100283219192997 0.0405808816862281 0.352508978240048 0.447166363958975 -0.106245447086397 0.155877495465062 0.277513517931993 0.218786101891394 0.26966149696586 0.272912745266407 0.438737850650422 0.311702239645086 0.0546482523200593 -0.195308064342272 -0.278265943282569 0.255062206640957 0.338431378618312 0.288903813700011 0.075508658619562 0.3777490067628 0.337298629890701 0.19637746244764 0.354723403885354 -0.123448557031481 0.457659166355692 0.327051490022675 0.177340157106113 0.0260991240821496 -0.158286795807987 0.227165919997087 0.255302179680721 0.225531759802881 0.161795498753332 0.07781000877853 0.971669547329111 1 0.616745814484992 0.0213351463741506 0.0647249009272181 0.256206308310781 0.308608318260955 0.176659073996026 0.244707474301848 0.066393055769287 0.27035562906834 0.053435717339316 0.252791679232189 0.447933478972432 0.439192192590918 0.00201980777474973 0.402722539444124 -0.121327348363647 0.0226545560087024 0.0664724811551505 0.164745958661565 0.212478535739998 0.215146629034414 0.00907335170396774 0.121364380713094 0.282167582259683 0.0997451157631132 0.103075347194086 0.268852775268316 0.585910464121527 0.0954222535508938 -0.00142281962816127 0.177847670789969 -0.0711475975427632 0.0942443679958237 0.33155573838194 0.23500105756294 0.0623922865387333 0.0667517457366453 0.36623255779269 0.248215532369846 0.0675481332428181 0.449692774474736 0.317137155227879 0.294305730525438 0.0439133296082343 0.419852179185597 0.297869632131541 0.21684558288925 0.306694451258453 0.235015620700774 0.297405707731002 0.241628378949615 0.353805474032992 0.20931432754993 0.175661937430715
"FAT1" 0.473615631795144 0.0972979561075664 0.203127806993525 0.493161745533154 0.473381468850404 0.547745377263162 0.03126190937999 0.172874232607749 0.316807237703352 0.632130062614537 0.510088645570596 0.544747483380609 0.452138092719766 0.672088982380044 0.17180183353174 0.507157801139933 0.544589535162003 -0.11118539750255 0.380945908668595 0.436793565701026 0.527573511574178 0.100647284612275 0.686870605852138 0.268812798066256 0.418315374324645 0.652193076818003 0.243697081094875 0.425643373769052 0.349393482816287 -0.010902206056798 0.425070511110589 0.366960872805945 0.23384490255471 0.506223345764195 0.23885226100931 0.295285102852245 0.402854686723253 0.423102728692439 0.362740101707838 0.667080906809554 -0.0117310934005857 0.602613965689083 0.73533894670162 0.243016738109272 0.439204279466883 0.199001953265772 0.489995298970439 0.414194988108498 0.34830900911393 0.375294382361351 0.212596393298827 0.580826109554924 0.616745814484992 1 0.229331339487903 0.254966876533213 0.36046734511477 0.696957063890774 0.525374022356481 0.2665540382058 0.270965786768119 0.383655360896791 0.0439155759069052 0.354561538546129 0.359109067589537 0.30039510761554 0.64681861914869 0.637882492757719 0.526421188290813 0.0391913487488102 0.550823108839932 0.169852386891281 0.400232149041107 0.432227232574209 0.228253047816226 0.364210266105707 0.210713555467058 0.192430900547789 0.221285314162304 0.226140800734295 0.510832625469639 0.0823928906710334 0.223592108726513 0.13281217975792 0.0915754653031308 0.598903802850324 0.312995262483821 0.381568821730835 0.624542406575239 0.585868234482853 0.34137131463558 0.140059392789687 0.252596660283935 0.318454457683412 0.393099017435261 0.602527177511112 0.365961942190496 0.284264466405816 0.409046246899236 0.621944543966844 0.246846775606277 0.30316606057633 0.499785532033123 0.218120658227467 0.535339449517857 0.290544751474793 0.363848696589016
"NR1H4" 0.282847227697315 0.473458171239325 0.00796082037870536 0.13914419560323 0.653327507867358 0.369565829713684 0.543263148326572 0.636719714291505 0.788585717285412 0.311996465837505 0.36792338744252 0.228602055122647 0.295348988881911 0.420127713065025 0.566550428684724 0.40374089730148 0.566685798162294 0.454487597409126 0.326450790539076 0.609592501695942 0.436537164924179 0.602788939748613 0.480614491265707 0.697644724346151 0.7985769027562 0.444560580677405 0.80288062988363 0.578919007322553 0.73132508990253 0.316289599864752 0.288583394653613 0.432314503336096 0.610760594710328 0.0456830389827558 0.53243330001504 0.423687309741474 0.465703821877483 0.104485792972263 0.758040317687516 0.0930074823389892 -0.130679660584545 0.185648933289623 0.224582815091995 0.395733618881201 0.246663017497387 0.406097718540532 0.407973506404955 0.214213511784009 0.715607606188387 0.688838528328834 0.772640675508225 -0.0119622129213157 0.0213351463741506 0.229331339487903 1 0.669746919125152 0.788106923022314 0.458952671390995 0.597739271794046 0.738374534180195 0.631742472053043 0.766745713095154 0.404720633281657 0.599067280250592 0.384179152027337 0.684029240014642 0.443698357993692 0.365758309186377 0.15171588277519 0.627533595788957 0.621413531653837 0.446131537024945 0.762401263106376 0.835172583477967 0.489341480204406 0.712203900340108 0.659272399524337 0.520950503655339 0.667824627850619 0.79431583030951 0.0915977841982092 0.579366775046689 0.067950504144834 0.223101266509915 0.369996493238412 0.177804705467918 0.608853199161231 0.76367120019999 0.456174169858425 0.568717850366521 0.556413274388621 0.701038333699558 0.756348966708724 0.502537768581998 0.662077776106468 0.129235623502526 0.284771924031227 0.266319230588033 0.749293578706226 0.618093517182236 0.62884955886166 0.757351892372268 0.481457927049625 0.609935531750211 0.563584072651332 0.711405162023495 0.588819649804786
"H6PD" 0.453831542814974 0.58774096801829 -0.0374273878982099 -0.0671762849518255 0.615403757617769 0.231400882600909 0.731150157778901 0.644750095096358 0.63824113254381 0.178100115696457 0.401713329279623 0.271959115635774 0.527458513430574 0.41256137051273 0.466727046789686 0.550757404791753 0.315285405800633 0.709336123372838 0.0491608625097235 0.677312655049625 0.462187893736925 0.354117776857453 0.297031646657965 0.517804936374547 0.61942366083429 0.24224107508368 0.704551231157737 0.709064528228828 0.579076187134442 0.498211925202269 0.274111184744318 0.422614875794512 0.433190744682343 -0.195419866183264 0.598575524840817 0.157759832422725 0.331448041762301 0.0804838984398188 0.655526849960801 0.17679493458132 -0.146846610185096 -0.109339454224631 0.134627859203843 0.525849619366166 0.0375773981883004 0.378722059947002 0.136050994456509 0.0593830990436215 0.705028073708356 0.722817271901956 0.724767666618753 0.0579758087046825 0.0647249009272181 0.254966876533213 0.669746919125152 1 0.69228797586112 0.34459900263571 0.403514594742366 0.674416522395595 0.430561287986056 0.571531785934383 0.552671682523265 0.691306328697333 0.533643367902133 0.554385547798141 0.321140546212275 0.130406978477824 -0.00336095245367715 0.639477860723624 0.478831730142769 0.385776547574592 0.797553004951514 0.666554365529519 0.356206667273221 0.652666628781366 0.572334443579107 0.749175389686464 0.773514878981171 0.696960763784605 0.0223112043769987 0.665694046444126 -0.0315564692880522 0.5667681984495 0.496608756717118 0.0711523049032816 0.602198967227724 0.609131178728282 0.485917087252266 0.641229977953949 0.658684623835901 0.533946318050157 0.733387624595742 0.559193463556494 0.422421407415133 0.100679122125353 0.578661420253942 0.417247127775298 0.656576868391493 0.644927402721536 0.6360006388924 0.58132193155901 0.471968446007164 0.501145616390888 0.515141974652827 0.607514542088405 0.365443961524074
"G6PC" 0.60020441763333 0.508229019202177 -0.034053861188397 0.159401979725511 0.76814339994638 0.57080817875123 0.560298939238008 0.693458778997759 0.796356178069736 0.27412633308531 0.478609605782743 0.274980416298092 0.464521302807796 0.420617817554127 0.6541022847981 0.583103104542299 0.366592112907479 0.485809627232351 0.345679025686149 0.747393238509188 0.636834656521445 0.488794170634752 0.412300386755205 0.751069235168659 0.768861728213314 0.523135898885608 0.812274592093653 0.743677179257745 0.737664330311349 0.344967412536326 0.172882508224664 0.290170376752262 0.595630775879598 0.081848397485538 0.577518331667506 0.290339646570513 0.580776087141977 0.195453877417413 0.724801642707318 0.190754212755241 -0.174140128858689 0.209386759396303 0.248766949619385 0.456102819040606 0.178194497485613 0.359166995846303 0.42177098199757 0.266453521542783 0.800801485619558 0.701034449381358 0.807112703524117 0.241314740966623 0.256206308310781 0.36046734511477 0.788106923022314 0.69228797586112 1 0.599300846780624 0.579580528652961 0.760769077567041 0.596173628321251 0.813729639192766 0.465587068677403 0.74517592984698 0.597070747490818 0.798656829812862 0.369589081609937 0.471994025979386 0.0468826746309753 0.60220644021809 0.60685148285051 0.378427749905467 0.853951614563583 0.755169003217701 0.329317166881292 0.826082341186957 0.765073940336977 0.686766695451622 0.691854015260559 0.798859220750869 0.226621267276191 0.707795990691022 0.0392249035170152 0.464933502473201 0.371886509324787 0.137279045126276 0.813676028891722 0.818072236773837 0.507884047364158 0.619195768279929 0.714544945356422 0.704656596346802 0.828750776814003 0.752092445665058 0.667318782790756 0.284947635425766 0.486756784717459 0.473927493337143 0.833174916017574 0.701426000161525 0.70592826775035 0.749611683069316 0.649263432788639 0.649701362642867 0.626340651882826 0.750294435599152 0.6804885056242
"GLUL" 0.686136455761034 0.190076988414861 0.231981526379499 0.507556188898325 0.488762406947048 0.542491976750386 0.074508398266038 0.421638543278057 0.534107142685718 0.677665345526912 0.703172390658847 0.467398746321346 0.441000184320001 0.571077533714182 0.407833481946248 0.677604720123665 0.606853981298944 -0.0185420211786183 0.412475197999903 0.46831947983188 0.581250494755613 0.379156675693593 0.730416721796534 0.409006115166532 0.522295505916501 0.776950376686751 0.429269135716036 0.420567937697231 0.498468998497122 -0.0493359940604516 0.340715930437079 0.334011721611939 0.481259240138772 0.305211108914914 0.302867576714828 0.532934213392704 0.500264584412971 0.235280873234542 0.536889901610174 0.580810075551256 0.0413419379606412 0.608887386961097 0.615660486414212 0.358236356076188 0.468143969063826 0.500746514573168 0.611643458251734 0.366100003120448 0.552878225287248 0.55313050484148 0.523122547871542 0.289365142506948 0.308608318260955 0.696957063890774 0.458952671390995 0.34459900263571 0.599300846780624 1 0.549073761444198 0.414390272946131 0.436750872094068 0.525882912547315 0.256156576751995 0.409673368388551 0.23499044336081 0.480073819170167 0.691690122348113 0.681384161346197 0.520578703143577 0.322685375528045 0.659068162694862 0.267875996389598 0.532240304105841 0.517515893764959 0.405765351613892 0.609461181923851 0.430066005447463 0.406857307718352 0.423037238756643 0.395188814646066 0.290701161606327 0.261289118557938 0.356023857160013 0.254531185619575 0.261582424532736 0.478736920074974 0.40955303383021 0.549477973881058 0.680007586456683 0.59188378020342 0.394554708743764 0.298519590975263 0.47582054310237 0.335403913145818 0.577663104237806 0.793806757648426 0.482470806595297 0.40114882452037 0.586185346868298 0.658760543001148 0.392107968478757 0.515678069549607 0.785751480014937 0.392600581258626 0.656410264485876 0.532712983924587 0.69566924479817
"GSTA" 0.330219728947476 0.25214649265893 -0.114033562597837 0.452633974684644 0.736003455584269 0.597887713595799 0.100328694153035 0.383652357205351 0.6881448152862 0.600915230083403 0.507481565443478 0.578801500217322 0.485664111205085 0.713506052093234 0.320159784151398 0.452590256069481 0.521311187336921 0.092544450994536 0.58107681090859 0.397943975805424 0.436778490305246 0.41881356706241 0.625205826124638 0.521325681982976 0.742403299937784 0.705591415136719 0.625571958430153 0.506244217918859 0.568486307784836 0.318146325624932 0.579448000649231 0.515122398357398 0.289297369929757 0.516640651982413 0.506372480827374 0.203996130072987 0.456404931372303 0.156710046092476 0.455127225339912 0.430399600036192 -0.013918406795604 0.385479279857788 0.484399671454484 0.125929475065437 0.629218575132623 0.45782493271819 0.572625643353506 0.502667611912188 0.514558243777538 0.517481362710988 0.414639774780074 0.123793941724794 0.176659073996026 0.525374022356481 0.597739271794046 0.403514594742366 0.579580528652961 0.549073761444198 1 0.463911240053344 0.269849429277518 0.680904980962658 0.274238108396396 0.45317602085104 0.619306526851726 0.445495285129534 0.551827064284247 0.684663327135739 0.422156054539761 0.204582376599693 0.589796809184777 0.130075598389683 0.575524812518191 0.534257275315563 -0.0609721346672019 0.650103801575684 0.552167525342039 0.423805735467068 0.391392443076886 0.530197740723739 0.436814746465964 0.37941170611039 0.149123260922025 0.161345283372943 -0.020708454108651 0.609289164639041 0.4473478994086 0.644854030772661 0.668422769939966 0.747579603781492 0.563309372254442 0.357369763085908 0.593893715020836 0.373097677579318 0.374079639526109 0.463322392446769 0.260328582145109 0.27647051295404 0.653946178797673 0.777314622961396 0.566816094799549 0.480289635195696 0.448280913944156 0.344935530886961 0.589722080957072 0.588032141748518 0.493240029163234
"GSTM1" 0.374168727683536 0.632342480771477 -0.16081687017228 -0.0579373102307602 0.620402381862475 0.58058529577778 0.605092152202519 0.746131913580972 0.813148234195131 0.207359432471381 0.325492716528244 0.0894947922765483 0.394585121815119 0.271519369386048 0.54080142264399 0.365967892971437 0.228708787095544 0.577605291925011 0.0524902842676024 0.679789423815658 0.435485709343102 0.665125508804746 0.333118641157035 0.832004594442136 0.810435250442368 0.420302640875378 0.806772496404482 0.793211555584918 0.76674092600803 0.216765841113749 0.0611740873159924 0.108331149522389 0.687308705045052 0.000782553575378912 0.702756214135191 0.409043891882889 0.626890496252314 0.0422600895667387 0.753675186069743 0.0686151970831091 -0.414142367586912 0.234647278223894 0.0941400738168525 0.397787411080098 -0.00320192120521873 0.359655231630497 0.365948358619568 0.179684640454228 0.816737859050587 0.747678543491208 0.767627869440623 0.234372996643304 0.244707474301848 0.2665540382058 0.738374534180195 0.674416522395595 0.760769077567041 0.414390272946131 0.463911240053344 1 0.644201595332497 0.835560853253856 0.580526725242632 0.713708614946308 0.616675533503245 0.783118207563851 0.196028798521116 0.447849852803286 -0.115320665690498 0.590686304182499 0.547169039793416 0.263222108893136 0.776471805152312 0.789023392897886 0.272847181368279 0.78427401955711 0.776251395476884 0.662058353105773 0.731979641192808 0.82858277017185 0.338206442145568 0.769869874902903 -0.111591844545607 0.602233528415844 0.360763377782316 -0.047418929549642 0.752264139337349 0.791658666908279 0.257966470923311 0.500664940127155 0.781027630101338 0.844142359863012 0.696745104202396 0.636886144014279 0.592857895191155 0.216016692060974 0.424333541983372 0.361489282432482 0.835655740920523 0.594265502283864 0.847217909310156 0.78504583807926 0.445940445891579 0.711360401334992 0.741595066441631 0.725161184509305 0.470235631238007
"GSTP2" 0.280355295531848 0.463033547974419 0.143577738111032 0.144724136414503 0.405907894157333 0.406371522946241 0.540454347640145 0.67933511116489 0.57101270460115 0.256339859763339 0.4514254151093 0.0674363313889902 0.123921863966017 0.232687673078756 0.62270640391599 0.325386911037586 0.409462938191413 0.2915728054936 0.223315781490758 0.62240420400411 0.344308810263292 0.637896899300969 0.413990990052089 0.578140628075078 0.585808924457651 0.412754246960769 0.484161956375221 0.508131060526373 0.540559955586946 -0.0472090009101732 0.109201480758657 0.2237606679709 0.571863557272559 -0.0599629576659839 0.453426013314664 0.603518516244022 0.53098111332439 0.154649869598588 0.687313594758299 -0.00590462708107125 -0.280566547943304 0.257939451741699 0.316471348310335 0.459293082747451 0.0799367313839302 0.175818503695381 0.327991042529369 0.160000243542166 0.735677860846449 0.602145467638175 0.71495937859922 0.0728781112183824 0.066393055769287 0.270965786768119 0.631742472053043 0.430561287986056 0.596173628321251 0.436750872094068 0.269849429277518 0.644201595332497 1 0.613013563855151 0.188077040569333 0.419009068061146 0.0786434751807478 0.62684922567103 0.336892249604233 0.413196434482256 0.111270759707546 0.550421145571812 0.592226814096088 0.516954245537903 0.533320088937856 0.692307677741968 0.626404401347609 0.567427976212318 0.521023282602648 0.320227757662356 0.685762749658447 0.574021327335024 0.0649698756002115 0.528369059486902 -0.00974298152832828 0.17454605088167 0.624155709178737 0.01778457553302 0.558786958191855 0.653803591283209 0.280538936923785 0.305248577508155 0.49373047059845 0.693908526951152 0.566475116545812 0.373349507193475 0.727322020024493 0.132534637086537 0.237738776698995 0.150216099077657 0.649305185253023 0.375327511925074 0.488758154540912 0.773395055080543 0.486357991503817 0.630493309299422 0.568402529311947 0.566120556777257 0.468614471438168
"HMGCR" 0.451512698959953 0.529161775788117 -0.184424472664913 0.170415820994235 0.755776067936886 0.668287761129324 0.412639637539452 0.741426746987053 0.839464440582224 0.359998890680363 0.432060232439647 0.280279266810788 0.479237767829589 0.390916954439731 0.655339947177126 0.440834334837872 0.422673426162829 0.39307314275883 0.301510378613411 0.698114321673894 0.472535594155195 0.598110766481634 0.466897287575099 0.81377593730825 0.873507229117577 0.543035767078773 0.816451792971579 0.826474305772031 0.784638079637911 0.204771963631715 0.219022128942811 0.19708609598879 0.650471432204369 0.238680332446734 0.646374125439604 0.413833843189117 0.646153762424591 0.0834915157578856 0.69958435070799 0.133036526204633 -0.288382759146673 0.339818917765463 0.233465068047651 0.29978488294719 0.219483900810888 0.421237972018728 0.549043778950369 0.319036417673002 0.772459731255731 0.711747379899411 0.727855560090083 0.220208032131171 0.27035562906834 0.383655360896791 0.766745713095154 0.571531785934383 0.813729639192766 0.525882912547315 0.680904980962658 0.835560853253856 0.613013563855151 1 0.427795729228832 0.736422248464855 0.664729237464999 0.704408089088245 0.32860150710434 0.585163064146473 0.0771580336846498 0.405796433988314 0.565540255392624 0.326368619261689 0.793776277756567 0.710139463623964 0.189026784173516 0.778880798242302 0.823625398062925 0.6053590228543 0.720026235702702 0.87526387077618 0.401685376618528 0.704157594999661 0.0628053323415069 0.425662710150962 0.294079271006506 0.138094788978896 0.717564595103759 0.792616306653963 0.452467218106606 0.644986030331775 0.807194761163427 0.779607583777182 0.76027850084939 0.597222420813847 0.620625238524763 0.36960389629342 0.389862121313888 0.325101009671521 0.874372958520025 0.631944792395017 0.799686536186629 0.786260282639404 0.506518070456167 0.639909151321216 0.731915346070193 0.755725984015421 0.643383443183424
"Il2" 0.328113236750344 0.426296519557134 -0.157518417686655 -0.249343464828232 0.472831863685923 0.435006488972863 0.495968742484915 0.502789323987719 0.565787715877441 -0.0175619595616035 0.293705920067094 -0.1570411065081 0.264845070634841 0.0388538808675085 0.342268491738605 0.246319997816532 -0.0735250788724661 0.680316567785281 -0.243495801397412 0.362729693953073 0.275392680638732 0.546325479008722 -0.0543336570363781 0.505464413951659 0.423457976172214 0.0618629974162114 0.558158745083906 0.452303499253181 0.491323996757901 0.0829711416489367 -0.207727911670009 -0.159880715004506 0.33119525821262 -0.0696024652326705 0.656126674217434 0.296832941398319 0.366803433182259 -0.377633342522726 0.469777610413025 0.00994134601484912 -0.530825286626349 0.22138483725676 -0.141021460831537 0.198753011002382 -0.138860969584265 0.348591391787408 0.343197741867047 0.285374597703767 0.377574096790281 0.575694990493999 0.491276276869262 0.0764704778580658 0.053435717339316 0.0439155759069052 0.404720633281657 0.552671682523265 0.465587068677403 0.256156576751995 0.274238108396396 0.580526725242632 0.188077040569333 0.427795729228832 1 0.445857072189631 0.447654982428466 0.485623832091143 -0.120381564678712 0.304562623791903 -0.33146920992505 0.598330993495185 0.407349199835681 0.112073972135034 0.556215554097897 0.39193413217595 0.0955528830042156 0.610213542997182 0.516740445851401 0.626623829190439 0.405366956856887 0.586837595765614 0.288543683314649 0.634524027675495 -0.266256562035041 0.648707295591457 0.225433330475376 -0.204538295057062 0.415286974203093 0.495804325216125 0.0354421920854207 0.265364288324824 0.606168968409794 0.42617608206575 0.545433771014515 0.376387001685794 0.320725933164871 0.256013770103555 0.510025394129558 0.433086073678802 0.555315141882157 0.421643480374736 0.578663839694677 0.296632240383256 0.235913743093459 0.329792887472411 0.459773237609103 0.559634919655524 0.318496958259869
"FABP1" 0.499126177645538 0.65199910107703 -0.258418720238564 0.0169840052436395 0.71344702475861 0.39429238340338 0.522201935746045 0.635003621573401 0.624237408460049 0.234465305200673 0.372032593192646 0.271374738488592 0.556049150009241 0.349255408070505 0.524968322710142 0.481722218445845 0.300642363841528 0.542232084290437 0.18383043764478 0.797748450695725 0.418701662828127 0.374749083626332 0.356976754996808 0.68101689413378 0.742970283746113 0.33806515748759 0.714788650480073 0.800008842143798 0.620897201209114 0.257922087901455 0.270685165546645 0.253545216107125 0.5890693763183 0.0370430662578487 0.466098377212002 0.211396269311217 0.480315935667081 0.216766633920679 0.659957768735508 0.0816497709479616 -0.140885194671053 0.164166658250193 0.13105247312898 0.292503740941841 0.0909899555425499 0.329673511632793 0.380743660504627 0.136046445874278 0.717872371719018 0.712084450597468 0.63289245026195 0.23708389459831 0.252791679232189 0.354561538546129 0.599067280250592 0.691306328697333 0.74517592984698 0.409673368388551 0.45317602085104 0.713708614946308 0.419009068061146 0.736422248464855 0.445857072189631 1 0.716217623807475 0.584152553494756 0.292373736052709 0.358032747252205 0.0549642655381183 0.389414534620276 0.459081927878554 0.29861587182925 0.796437192404242 0.633838404377425 0.192962095685703 0.69263927869836 0.70269918784976 0.741984367306497 0.699495743633887 0.71988818539211 0.318951035317614 0.615099334498598 0.0969380432562064 0.551069635194752 0.43498671380053 0.040065085508834 0.749345374795302 0.652221604079883 0.431268792296081 0.625948059803359 0.721448024550175 0.614952859640605 0.727026616937078 0.608129643317294 0.467096529615615 0.293530225912125 0.6006176398909 0.3864758956653 0.730208097192602 0.609621549851423 0.606314668056341 0.58846947510329 0.441678050965455 0.440147924360267 0.629674195290489 0.602740953924142 0.513910272036172
"ELOVL6" 0.394075381165544 0.48018144946934 -0.303801625655305 -0.0594633036348159 0.660452135999495 0.575652196599114 0.342684471452796 0.496795646322633 0.611702771029423 0.124230210680303 0.19185061800772 0.226817988589602 0.552708988829518 0.358486200456753 0.339972415747693 0.327984784836056 0.0482101536724395 0.406653909633038 0.12187636533937 0.517731807585075 0.431208915708041 0.207834601329199 0.226687101898703 0.598817213646958 0.632437230122507 0.306178923712654 0.645514281528796 0.751620771734497 0.543092783319957 0.369788098066973 0.205709197472404 0.121703142965807 0.288162661748369 0.222365868153445 0.549019028208778 -0.0931595583237377 0.475518744592489 0.120368686247564 0.44228956541885 0.134697300495099 -0.156460950464878 0.1409982587032 0.105923705158288 0.151796682333218 0.101294073141156 0.197999757850685 0.264930454375545 0.270742097886328 0.530621804594788 0.489096926959536 0.367015858036034 0.396474321891317 0.447933478972432 0.359109067589537 0.384179152027337 0.533643367902133 0.597070747490818 0.23499044336081 0.619306526851726 0.616675533503245 0.0786434751807478 0.664729237464999 0.447654982428466 0.716217623807475 1 0.514366678407744 0.0953872923110483 0.412270479561701 -0.106891529237162 0.121928639034921 0.275909445328282 0.0516253128525136 0.616812113425588 0.393309559605736 -0.261000583671957 0.598081744365694 0.656270319988557 0.614619451737867 0.446705921257254 0.614242244780321 0.488957078219608 0.580030511657962 -0.0812069438933433 0.537785346386819 -0.0149068384152143 0.0952816272306811 0.660835245031404 0.590657396612777 0.344923173468564 0.556759037476415 0.745165764120054 0.507633113926547 0.561575400744162 0.604444990183653 0.236215912366123 0.250692728684119 0.399794050460014 0.403657289737412 0.683560167070721 0.576543392439069 0.669772274556136 0.384984202491528 0.26238211323044 0.339655070980348 0.524781764085328 0.523784272289485 0.30139704736934
"COL2A1" 0.479280372714738 0.42430147865 0.136183826528142 0.0312669941887996 0.580380711661604 0.661923531628506 0.606579911211971 0.603931291297101 0.777553843504992 0.0776398052792226 0.289104389198641 0.0133228581906496 0.284577510071293 0.262701318923701 0.447463962574045 0.491630986683635 0.186906602965806 0.446216972337446 0.178712023822344 0.687156566216528 0.574049996235707 0.538519119990158 0.278250636856427 0.790416195642132 0.697462434478932 0.456599415271373 0.783158565684624 0.711368557381365 0.774317045751911 0.257655618728454 -0.0707395103138582 0.0287170456110261 0.570966234659388 0.0524544982603744 0.616059597956819 0.361821700548523 0.640156048834413 0.13817041803984 0.707711088752304 0.133581561759058 -0.285686767609788 0.286222541721939 0.225239595978704 0.400064756751696 0.0256002535014103 0.193821072109163 0.33577179248849 0.255921314929112 0.724188418522119 0.681347010292176 0.717685238690714 0.448281071607974 0.439192192590918 0.30039510761554 0.684029240014642 0.554385547798141 0.798656829812862 0.480073819170167 0.445495285129534 0.783118207563851 0.62684922567103 0.704408089088245 0.485623832091143 0.584152553494756 0.514366678407744 1 0.141260816893982 0.475247296924147 -0.185808746382141 0.653061226040115 0.488946360038601 0.33412874892744 0.699027535837217 0.739777585417358 0.359276053206951 0.718010001359354 0.691198165302901 0.61057197370814 0.627187537065211 0.772370572020769 0.303348999666807 0.649593720964945 -0.159889167668177 0.426671883553694 0.30059890744425 -0.0367150591724952 0.725483879526489 0.78264933465524 0.243422514646202 0.349000007540756 0.677218375117414 0.806401304851261 0.678667864458757 0.762320300322576 0.607635829738226 0.221894165836185 0.245129982391085 0.502570714478753 0.7705843994481 0.48465917883568 0.726985542528396 0.71509120594675 0.602645982159566 0.611874580339107 0.66040635545766 0.700683735583613 0.496361077630188
"NR1H3" 0.47673717731941 0.239033770813987 0.136439267687462 0.652643106221499 0.447116306010284 0.187537485783497 0.0355664241646194 0.218749297010542 0.245766213315927 0.837140799455614 0.619633754679028 0.77406213029553 0.467592713444635 0.801890696338523 0.198953598319856 0.533078187891117 0.900821833920899 -0.199358480110108 0.672323094716583 0.315837510920597 0.425273982101327 0.149909731517691 0.896367267275544 0.107601344719821 0.45947617576217 0.663601982665643 0.188129161305486 0.229367258741592 0.265851655656605 0.095786187161579 0.793479158257505 0.808518670325618 0.249692336441161 0.391416491148197 -0.00951127671292107 0.380827797940932 0.231561443228829 0.410145495951051 0.353879971753296 0.594528535297675 0.378547230127131 0.371458317757007 0.723561803235252 0.332761609638945 0.682165563555816 0.441840193625835 0.429614463465655 0.303822200659426 0.369544330405214 0.407271500333886 0.361152369775985 -0.0397484193128177 0.00201980777474973 0.64681861914869 0.443698357993692 0.321140546212275 0.369589081609937 0.691690122348113 0.551827064284247 0.196028798521116 0.336892249604233 0.32860150710434 -0.120381564678712 0.292373736052709 0.0953872923110483 0.141260816893982 1 0.434084233789805 0.860584229331257 0.108764415415174 0.598733668840141 0.32977116175546 0.428667762460849 0.483481860247245 0.416533523338172 0.316522764870023 0.162926170856192 0.202800828013173 0.37521619474153 0.153623944295465 0.117009852134955 -0.0724850759026093 0.480696547898462 -0.0480674006751442 0.296215197395806 0.769377429772353 0.155606645078859 0.321594011836613 0.861018928799983 0.746269040764705 0.099259836758639 0.105086703032797 0.282854352023591 0.0729250289128919 0.354908481626624 0.502379986389625 0.270780614777214 -0.0464797131834814 0.352522386072413 0.641744696465615 0.076903639148499 0.356646713542177 0.558601347257315 0.225670257993847 0.416271539441074 0.28161498183896 0.477581707170063
"NR1H2" 0.36777405606326 0.188468076728873 0.0696574595538308 0.573266754973768 0.573308829583206 0.806817444817369 -0.047012854992153 0.364628657920733 0.56681587347802 0.576811120081461 0.495468886346927 0.368567954990928 0.403086119927991 0.570555172818013 0.373839620866137 0.308706332517458 0.440951733001232 -0.103712537435971 0.377657745779794 0.432430311993023 0.434045030367161 0.449833480464173 0.604230801638937 0.525814959925502 0.575205361720823 0.748146225045924 0.407197149842021 0.422901544030114 0.488606068287936 -0.103677539418975 0.268747153333067 0.16832295002583 0.356644865768247 0.574835527393662 0.520007694687265 0.58492502841698 0.663523419196727 0.0843228069771238 0.448011929005136 0.407196221560524 -0.265818200039116 0.809422643996679 0.507383553900758 0.127422971426399 0.568198879233743 0.299864976308767 0.767922125531602 0.606879603489688 0.529809120871987 0.499506238827426 0.361778326028658 0.417738271277021 0.402722539444124 0.637882492757719 0.365758309186377 0.130406978477824 0.471994025979386 0.681384161346197 0.684663327135739 0.447849852803286 0.413196434482256 0.585163064146473 0.304562623791903 0.358032747252205 0.412270479561701 0.475247296924147 0.434084233789805 1 0.336593127277138 0.112206522618368 0.584528488548169 0.137103763534197 0.40163373609509 0.414469498528274 0.0965199392976456 0.60605810417342 0.482453363552034 0.29378091975527 0.290146712292545 0.471145080302844 0.707057530271288 0.314907095240944 -0.0104101794643128 0.200525311249949 0.0326824041847157 0.470597514719015 0.371158806846063 0.546387103648247 0.415955739891536 0.490522515151084 0.49253261465002 0.36166050897271 0.407202646823318 0.34161735326765 0.481867495157537 0.630437504754245 0.252455944752106 0.357186628914874 0.624755468630682 0.587507303164886 0.525277972861169 0.536652917851454 0.454920831607667 0.26680998085829 0.676993767985206 0.547856539255276 0.555979918736808
"LPIN1" 0.220790386020813 0.0498639296510135 0.0130096460839856 0.653371878779017 0.193736066593719 0.0143421451407106 -0.316443779215992 -0.0708590124384013 -0.0385727377814405 0.884987713009418 0.432877229647418 0.735112588878741 0.343311672574379 0.707306919310847 -0.0474796578863249 0.317282622430092 0.738200672616679 -0.455903093280015 0.641924027002573 0.0110188743507996 0.061556081443937 0.0437311586458486 0.802501030933883 -0.16433737981614 0.228514830239323 0.544688357767299 -0.118885596109649 -0.043380965335409 -0.109720417227169 -0.0639039247478744 0.853338602849968 0.750996724320983 -0.0688592301775085 0.49207672828414 -0.225643821042301 0.258574067560822 0.00279174571118358 0.405277528104873 0.113233948983815 0.593474717723569 0.442201443271889 0.331929328785448 0.66247514184799 0.121143718453588 0.763277991276668 0.386658294336329 0.310631279738375 0.287401544693127 0.0678226778197565 0.124804317535961 0.0263304632901346 -0.154260196041812 -0.121327348363647 0.526421188290813 0.15171588277519 -0.00336095245367715 0.0468826746309753 0.520578703143577 0.422156054539761 -0.115320665690498 0.111270759707546 0.0771580336846498 -0.33146920992505 0.0549642655381183 -0.106891529237162 -0.185808746382141 0.860584229331257 0.336593127277138 1 -0.132803608749846 0.389463580803106 0.209035493317503 0.0980361660399618 0.181427208010419 0.237204253762493 0.0406625173157506 -0.0914743347199172 -0.129728246127237 0.0520430844534561 -0.179251811883374 0.0911795041772164 -0.342124605728667 0.600234842802104 -0.317744013222025 0.115085236365736 0.843182131540026 -0.0810491972139873 0.0380631216360121 0.752160588146045 0.596332411080516 -0.188875850598095 -0.246655942945237 -0.0130009344156854 -0.24695809975554 0.0729139536523448 0.483322374729322 0.115458020083795 -0.204929104178436 0.039250448901543 0.422968098559769 -0.18163775535551 0.0919477555475749 0.305424728516506 -0.0466863334430141 0.197907977342064 -0.0345064289437585 0.337655262311497
"CPT1A" 0.33982652140871 0.427885915127895 0.0750296089441496 -0.11111193453073 0.391393525449152 0.240955556864921 0.621502062141219 0.550529336086993 0.503982123086689 0.0795846955372023 0.237127066071062 -0.0761514379493148 0.171382519625061 0.118867140630867 0.358421841971085 0.415630118081951 0.1508753841561 0.582876952490128 0.106664908141573 0.446546371401871 0.329021129175746 0.573273037311752 0.161954297913511 0.482570429120362 0.484026026012106 0.232539528805498 0.614998115019594 0.3913832884505 0.49150846785633 0.231767065427619 -0.0978502236047719 0.0859317340763088 0.448103812689424 -0.212358212928045 0.554381999270853 0.322598675831312 0.29139711855431 0.047422718319531 0.684000244633566 0.135477019860446 -0.269543281839119 0.0261400130632417 0.00130860498711582 0.423482865450993 0.00429625738816913 0.413268725005226 0.233400765866139 0.118211805141283 0.499238550998926 0.567360502553557 0.655689531430927 0.03792684993562 0.0226545560087024 0.0391913487488102 0.627533595788957 0.639477860723624 0.60220644021809 0.322685375528045 0.204582376599693 0.590686304182499 0.550421145571812 0.405796433988314 0.598330993495185 0.389414534620276 0.121928639034921 0.653061226040115 0.108764415415174 0.112206522618368 -0.132803608749846 1 0.510690068141361 0.422300178839757 0.631646392246056 0.609393992971247 0.536117693016631 0.574789600738634 0.461800112836115 0.533742187575561 0.564733083371634 0.542308621053189 -0.0475951946141572 0.516329675616959 -0.0154337055816032 0.34413529976535 0.414169850471781 -0.0626587977801287 0.503299043312289 0.560504647838947 0.224732943573061 0.244404037064311 0.431988998254997 0.537572086248189 0.55078408509347 0.380934640459727 0.498971695611987 0.0440127881297604 0.388348017461537 0.396315614628687 0.476471197825922 0.480474671247317 0.481565022295603 0.561693858444287 0.460794889721293 0.583686154024943 0.393670290969528 0.569521101864207 0.361600887793086
"ACADM" 0.52686751950174 0.305455832724298 -0.0359303292081437 0.294376706234483 0.583803793794344 0.447907520915987 0.34947132057431 0.445944366337189 0.574397697755719 0.563663910325824 0.619772708580795 0.371690010747979 0.25310622214469 0.496474139287286 0.357476231499569 0.470319637906818 0.571877194458074 0.342594703710765 0.344027947015429 0.536001369767972 0.504483758385531 0.589316071941354 0.601750428521307 0.507075127240375 0.642024053660591 0.603477064983221 0.498736251280564 0.410684906460897 0.603206579657204 -0.0216080494864727 0.344553328961599 0.416423767933749 0.436715195594877 0.10974895812197 0.475744640125376 0.561596251637364 0.468562570288226 0.050227651883794 0.686863395050174 0.235206700133204 -0.252880959763028 0.393307308686833 0.451290413558217 0.227569569671957 0.298853767376784 0.412439046378306 0.559336409570956 0.184430510558757 0.606282088231251 0.593150188296282 0.509629835340231 0.0582889012610722 0.0664724811551505 0.550823108839932 0.621413531653837 0.478831730142769 0.60685148285051 0.659068162694862 0.589796809184777 0.547169039793416 0.592226814096088 0.565540255392624 0.407349199835681 0.459081927878554 0.275909445328282 0.488946360038601 0.598733668840141 0.584528488548169 0.389463580803106 0.510690068141361 1 0.254737507355609 0.695099309030132 0.676231910258234 0.391294776817683 0.733021876998485 0.389957574658414 0.546237537286005 0.469002457157016 0.48949147742775 0.140931291360792 0.422136691806456 -0.0096814706111667 0.281263077395721 0.327589653173047 0.346524873439168 0.549325794408743 0.638567211460815 0.573179667365645 0.565734076073137 0.486429783473773 0.439865436541975 0.623991036593882 0.287526919767446 0.621842484079072 0.456639036987838 0.459026086801363 0.158881448344137 0.669701549477822 0.686143583448213 0.446543768786449 0.586340796042978 0.543420333655211 0.396882700670994 0.684237650570148 0.593713176449725 0.462941489092705
"ABCB1B" 0.215667767033433 0.653638818453205 0.212241698149226 0.199482879137958 0.374172387396013 0.168482364690034 0.424906769026601 0.536088604346123 0.230071825930893 0.228916282960952 0.280548986538116 0.207453573144009 0.379076682191206 0.191339125551453 0.431460669135567 0.388471077842686 0.415569346234848 0.0329044495491152 0.307644246598918 0.448088845440371 0.267833463699153 0.265262017490952 0.271497909037312 0.199432384779663 0.384884442555882 0.10778981277129 0.319876450455152 0.433031780517193 0.159214830506507 0.0953381899477859 0.181986568099846 0.242592391771456 0.286416643405102 0.124873415664323 0.136789518964137 0.406767764700599 0.33704885366718 0.223496298879249 0.355648588555201 0.223270725513606 -0.0103120580476722 0.245440238845623 0.336557830215644 0.424572257720356 0.217795156813921 0.114110500690122 0.215331420436673 0.202616987971412 0.396007241683621 0.467211751599933 0.561229567228769 0.142856673174376 0.164745958661565 0.169852386891281 0.446131537024945 0.385776547574592 0.378427749905467 0.267875996389598 0.130075598389683 0.263222108893136 0.516954245537903 0.326368619261689 0.112073972135034 0.29861587182925 0.0516253128525136 0.33412874892744 0.32977116175546 0.137103763534197 0.209035493317503 0.422300178839757 0.254737507355609 1 0.453870151926471 0.39413150307513 0.6668669125413 0.148931584122605 0.30644138860987 0.23745402074889 0.557466902170312 0.329144746869279 0.063502289420599 0.142843123810123 0.263265575619941 0.0319521418614453 0.710136328649501 0.140887324123038 0.303622434500446 0.200196766651728 0.289178604848612 0.328067733029641 0.283549140749395 0.34145244264205 0.256480852960336 0.233986396200258 0.497437976786525 0.0433361156905274 0.184382485218927 0.160924896447414 0.344538422502522 0.298082008648693 0.202421007470814 0.46091045850929 0.414161813264598 0.403073938448007 0.290673530649816 0.381658538670839 0.448276001205947
"ABCB4" 0.602772288310451 0.611847406353214 -0.14973210426058 0.128682071337161 0.831572215799899 0.475535751973206 0.611236612927214 0.711567599619018 0.712304987104207 0.343956053178481 0.502496265959098 0.359618758577287 0.555650615964067 0.417378936010766 0.523891076918271 0.653612858911215 0.416359892294117 0.59117864072127 0.287792522870996 0.781035429127139 0.591147112802391 0.511766932080444 0.418957477125163 0.727511500372064 0.852511580001644 0.458460367239634 0.833935954078551 0.786626379366156 0.729251989395574 0.404427091186132 0.261812295946031 0.361383398414988 0.599867920305847 0.0932761406811128 0.551674651471691 0.358923078184791 0.562948775302788 0.169639667311976 0.759753110060196 0.215721839358473 -0.194589805068733 0.197437094770938 0.255347128789412 0.424861571835421 0.154933958944824 0.476509943187869 0.447217100955204 0.238021595466611 0.77011175162081 0.77723309359892 0.783066653176683 0.219787401325969 0.212478535739998 0.400232149041107 0.762401263106376 0.797553004951514 0.853951614563583 0.532240304105841 0.575524812518191 0.776471805152312 0.533320088937856 0.793776277756567 0.556215554097897 0.796437192404242 0.616812113425588 0.699027535837217 0.428667762460849 0.40163373609509 0.0980361660399618 0.631646392246056 0.695099309030132 0.453870151926471 1 0.793721453293746 0.344424091293599 0.795189596398634 0.717484896241988 0.838619270259836 0.745132794561317 0.801422895482489 0.226972035601649 0.697773837672088 0.0117116518563735 0.498647656267142 0.458148884860303 0.155476921485533 0.729500249526389 0.718794609877934 0.556195908902024 0.712635266885016 0.738492796111278 0.689878929213355 0.795621323080033 0.638511623753056 0.625214375929825 0.254102335115715 0.554523592416932 0.432070670466632 0.800040254379896 0.753994021228825 0.715460242697117 0.718525714803517 0.606415341843029 0.608666382235081 0.643733414809068 0.724958554990103 0.622609363682412
"ABCC6" 0.378957105300875 0.482966140101572 -0.0132087223846484 0.175251510313756 0.627898085729119 0.435409304225994 0.578983078333006 0.620404589120299 0.759177242675782 0.375388959102016 0.434606995408482 0.328778823762384 0.36285888288414 0.440073082279465 0.486706004474467 0.500397019744029 0.50377464867516 0.46833075322626 0.26535756294834 0.684776238184074 0.495673868382226 0.647035580190094 0.524293498387635 0.704761230203794 0.832845597447772 0.467157037219909 0.745345254084551 0.664076438079389 0.741287134053208 0.244439283464109 0.299930463433057 0.398324407981419 0.594854995190313 0.1152622378969 0.511456593418222 0.534346621839576 0.52875589615886 0.159085820730849 0.690455767559476 0.215158828369945 -0.215052850993554 0.257386381983345 0.333243781411527 0.451620093810713 0.171818392374412 0.337518221449985 0.422573286261992 0.189398477951529 0.759848604452526 0.697180818863508 0.775225402871101 0.229029607234009 0.215146629034414 0.432227232574209 0.835172583477967 0.666554365529519 0.755169003217701 0.517515893764959 0.534257275315563 0.789023392897886 0.692307677741968 0.710139463623964 0.39193413217595 0.633838404377425 0.393309559605736 0.739777585417358 0.483481860247245 0.414469498528274 0.181427208010419 0.609393992971247 0.676231910258234 0.39413150307513 0.793721453293746 1 0.442678209235743 0.737690191142388 0.640710273981553 0.589567666066488 0.650753619068641 0.712178540749761 0.192837996683307 0.555523552444346 0.0660491292553891 0.282470438368494 0.430259053811683 0.204516179847728 0.676242541770549 0.750771649046599 0.472910969319586 0.593506248169808 0.594763462539684 0.706574628739573 0.686012896041454 0.613702007307777 0.63218146969419 0.209290437032344 0.340272141296954 0.220025287194496 0.736048360098503 0.687352339471872 0.674657098436463 0.747701326352288 0.54376255063523 0.618868973705411 0.693293831577234 0.592899082617491 0.529506239957812
"MTR" 0.315682725190154 0.401978852864108 0.471392157977733 0.196895558168732 0.204539563314391 0.0721093555251524 0.442192352793976 0.356487854230481 0.231179709261617 0.238150221823448 0.341742370102373 0.0297384784224298 0.150732798154492 0.21538983181732 0.388991704739459 0.396516467432362 0.503845899097333 0.109473360010999 0.176012478544768 0.45930238973818 0.387623936513154 0.233970234599031 0.33793804854916 0.192854492230525 0.233778354431057 0.219163209042102 0.238722363020118 0.182431322263963 0.201954214361575 -0.061970678856076 0.0816406351732558 0.288387883339041 0.401777515267562 -0.147754134384143 0.0373856190018824 0.500664212029017 0.263327032730133 0.27903214703373 0.46550649265452 0.161762850373547 0.0676510283717928 0.261727741933637 0.338140674743157 0.557328907755687 0.0830941066775471 0.090552730411275 0.11941366546402 0.110162173155392 0.339701527883894 0.480369727377254 0.567044343144192 0.000322313753190513 0.00907335170396774 0.228253047816226 0.489341480204406 0.356206667273221 0.329317166881292 0.405765351613892 -0.0609721346672019 0.272847181368279 0.626404401347609 0.189026784173516 0.0955528830042156 0.192962095685703 -0.261000583671957 0.359276053206951 0.416533523338172 0.0965199392976456 0.237204253762493 0.536117693016631 0.391294776817683 0.6668669125413 0.344424091293599 0.442678209235743 1 0.170082252064737 0.091981247352547 0.154297649374419 0.498114811983981 0.245820113977627 -0.130179135542834 0.104710307643739 0.203025735402386 -0.00783927052514325 0.697822448705265 0.0722486550638297 0.212567309919606 0.263385073822608 0.210409180704874 0.163989116342776 0.0923415638250418 0.305107039875047 0.230304197113402 0.121434726483126 0.571953259639464 0.0385335180649516 0.185274176774456 0.175333347525004 0.272497148993825 0.194361891945531 0.0937780848307908 0.472017940806357 0.554221966432441 0.296588010055638 0.243716949681056 0.247027544361734 0.348760272654809
"NR4A1" 0.519439790020091 0.396745417051426 -0.147606842714616 0.120172039891542 0.66944819847067 0.568286358550194 0.440068521365677 0.652859878253066 0.813490840545045 0.315484634446909 0.554594035646727 0.266406230651225 0.406183478033172 0.384980056126154 0.612667773503299 0.473429974665891 0.309965657842637 0.561928478759016 0.219355780485965 0.648377389961745 0.492945575789152 0.696860950367178 0.439472415934709 0.819066436371543 0.797280879517343 0.535587336768965 0.773540856246434 0.653484942363123 0.74407460074173 0.208941747615403 0.186238735322084 0.249014251238866 0.492118272972821 0.0437246009139414 0.66969063763989 0.433324690677522 0.62481045961349 -0.0448625220657711 0.741008606297467 0.137112054278675 -0.356407480367663 0.279517686541848 0.19291703378249 0.265576450971515 0.164239926327927 0.512134622405839 0.561794820378031 0.22362953090773 0.787578933804858 0.699887132913273 0.706604673513329 0.143990686822003 0.121364380713094 0.364210266105707 0.712203900340108 0.652666628781366 0.826082341186957 0.609461181923851 0.650103801575684 0.78427401955711 0.567427976212318 0.778880798242302 0.610213542997182 0.69263927869836 0.598081744365694 0.718010001359354 0.316522764870023 0.60605810417342 0.0406625173157506 0.574789600738634 0.733021876998485 0.148931584122605 0.795189596398634 0.737690191142388 0.170082252064737 1 0.7338857488784 0.762303662945401 0.586732689365799 0.770647273017182 0.240355887439471 0.790468573128274 -0.0728965969649787 0.467457878962303 0.223429054488712 0.0883429693997905 0.733489121720607 0.811853123853207 0.468797926697717 0.602255368039894 0.740108976259918 0.679472962501204 0.796247767273615 0.618022527738717 0.576007878504026 0.403936055309067 0.593927495547727 0.469802240139218 0.843707037735302 0.736957856186309 0.774273806804644 0.689086268774958 0.546670231279558 0.504404333820566 0.71594517061082 0.74744242443347 0.574723514360642
"NR4A2" 0.304116278054886 0.542545259901266 -0.220299974608118 -0.0390660087161711 0.73830726064864 0.630893715273062 0.470102542092488 0.78483988360914 0.75456595385059 0.215482973780117 0.285103125826261 0.109329981599045 0.381623704915754 0.225530691853866 0.647012230881934 0.394827395237208 0.263534133659587 0.440065967146023 0.123192006191514 0.640502163085009 0.406044393700939 0.518735044119284 0.366661913097889 0.776121793711998 0.751098207705765 0.377519136185325 0.79958207328095 0.734053068765108 0.676801282012028 0.221798504719497 0.0858488067580838 0.0318696238609604 0.57007158691773 0.158180129343179 0.636371430260003 0.339409307640802 0.615647830460696 0.0511072751336479 0.672541481570349 0.049289994385105 -0.302876205565075 0.279612850041468 0.0942937433910091 0.360655869771426 0.140765328542646 0.341334540487341 0.431329248360177 0.370142606915964 0.749369391605317 0.636069209175395 0.686351592143239 0.250675062451958 0.282167582259683 0.210713555467058 0.659272399524337 0.572334443579107 0.765073940336977 0.430066005447463 0.552167525342039 0.776251395476884 0.521023282602648 0.823625398062925 0.516740445851401 0.70269918784976 0.656270319988557 0.691198165302901 0.162926170856192 0.482453363552034 -0.0914743347199172 0.461800112836115 0.389957574658414 0.30644138860987 0.717484896241988 0.640710273981553 0.091981247352547 0.7338857488784 1 0.563492882871986 0.714137709097886 0.802118392108004 0.446438836706349 0.689613586718258 -0.034931071782741 0.473344117160446 0.247809445279462 0.0111844859461836 0.707458683512574 0.782800813945427 0.319493671248465 0.488599187203309 0.755592571786962 0.790161014492938 0.695110848453166 0.603947562310045 0.553281092739401 0.269908350118779 0.285585400301582 0.457052722171398 0.835829230977929 0.581265365690768 0.7492865972103 0.691708505237847 0.4124329452177 0.65924833630827 0.678261198129957 0.670923370873209 0.624820635065712
"SLC10A1" 0.616409392673869 0.559858063098865 -0.17247614618134 0.00759714040004126 0.615916142404357 0.315460495612288 0.609902971913787 0.613056954380145 0.634108832450269 0.0863358520285092 0.490853101639133 0.239853232965373 0.488797704249861 0.235689027276359 0.428419921779451 0.586272052933612 0.141374439680556 0.692752169957769 0.057474330036812 0.652227940701789 0.525884401696076 0.397879074729359 0.162669646297905 0.639048994665864 0.656531828282929 0.285202796955469 0.713618021517293 0.707659082826259 0.638045525476709 0.341155867365214 0.0956438481798176 0.169780878628709 0.479907213825573 -0.154859604200266 0.520069244788036 0.267497334529566 0.488896858742655 -0.0754982890418698 0.545426219628552 0.0227019142506555 -0.245025728143122 0.0349552045841094 0.0189502997444724 0.281322422879739 -0.0360225235391886 0.356464693840097 0.330495657584477 -0.0169017215648032 0.683941588001098 0.691493515579802 0.684476044186617 0.126707791354546 0.0997451157631132 0.192430900547789 0.520950503655339 0.749175389686464 0.686766695451622 0.406857307718352 0.423805735467068 0.662058353105773 0.320227757662356 0.6053590228543 0.626623829190439 0.741984367306497 0.614619451737867 0.61057197370814 0.202800828013173 0.29378091975527 -0.129728246127237 0.533742187575561 0.546237537286005 0.23745402074889 0.838619270259836 0.589567666066488 0.154297649374419 0.762303662945401 0.563492882871986 1 0.638217924092425 0.679948953918198 0.0855261390024668 0.674066328175292 -0.158301527143382 0.663061671176037 0.402365093036824 -0.0887771630097828 0.649349433511899 0.560583618067855 0.338440659534258 0.532244661008666 0.741387907359859 0.590513317725986 0.693743820562142 0.589436278280392 0.414297511697776 0.217096546331827 0.624509732887623 0.430798998907679 0.668274333258288 0.617028415028299 0.675521474031556 0.539794589144545 0.532109245532715 0.392153640166384 0.567317229851552 0.619125966099953 0.369667563565171
"SLC22A5" 0.493828946768453 0.770755609443758 0.0387807542941485 0.0402592405356288 0.66662502801933 0.411561174111926 0.713400482336822 0.845006881902973 0.663296419696624 0.232087649287021 0.465633824142507 0.194771640750241 0.456332761786904 0.344193459205548 0.627035878030855 0.575038711210342 0.450318282118992 0.493178155497192 0.172462340755425 0.743766906223568 0.52373061471706 0.445899074546185 0.392329192339624 0.582386966489412 0.668035638414471 0.345137587370988 0.69513523685892 0.760357794531766 0.664907376184865 0.246060676742593 0.218587445282147 0.30555967017576 0.680988180158925 -0.0775473688004239 0.530953313320245 0.371145152626393 0.537142320697443 0.170562583695342 0.691345659820233 0.0305565688043635 -0.139916447862689 0.126086647184634 0.200121378854113 0.536741691739872 0.0974155157631359 0.249743041761318 0.258534081492833 0.183492734586387 0.775005932391485 0.768363502025121 0.845265498724412 0.0567066317350056 0.103075347194086 0.221285314162304 0.667824627850619 0.773514878981171 0.691854015260559 0.423037238756643 0.391392443076886 0.731979641192808 0.685762749658447 0.720026235702702 0.405366956856887 0.699495743633887 0.446705921257254 0.627187537065211 0.37521619474153 0.290146712292545 0.0520430844534561 0.564733083371634 0.469002457157016 0.557466902170312 0.745132794561317 0.650753619068641 0.498114811983981 0.586732689365799 0.714137709097886 0.638217924092425 1 0.713377477498914 0.170463972365296 0.605914899553227 0.0660291700971127 0.493195445357534 0.687323446360362 0.0328972165294851 0.634609749054343 0.640785256389614 0.421402956066794 0.559465110292863 0.647850828077457 0.724669582011592 0.659696607750282 0.463539319121343 0.598300715745937 0.213315770189285 0.393541561960045 0.268305030665388 0.746488787560348 0.540978441799154 0.612254658003089 0.757181987291975 0.568217361509242 0.622295486347898 0.644378262685049 0.655006096239411 0.477505062344658
"NRF1" 0.386775440778 0.491333904001813 -0.100292017100554 -0.00632722872661769 0.688686980026911 0.579142728007743 0.593204528098586 0.722340239425987 0.836701395667375 0.123116186741083 0.339979678824685 0.0801861261881937 0.42170567930326 0.244502380324047 0.640680636191102 0.379582534835439 0.305829285479622 0.57754995554221 0.126136410707363 0.736412971528199 0.456682975425581 0.583261687028173 0.263023820626697 0.835730050389758 0.818408876631606 0.37581160257409 0.875515044357512 0.786198398470806 0.842839658893136 0.272479299403431 0.032363437235082 0.0844177809748702 0.638199349629008 0.0393321061279031 0.698438210832068 0.377544956424508 0.662098826502467 -0.0418698340781311 0.733319393662658 0.0194513145838225 -0.330448505082058 0.22613951688288 0.104872296619709 0.431403001691525 0.0364125891626493 0.374216811582125 0.452505409184505 0.214875257030367 0.784960628355774 0.76908986181721 0.777043448889076 0.262869761202387 0.268852775268316 0.226140800734295 0.79431583030951 0.696960763784605 0.798859220750869 0.395188814646066 0.530197740723739 0.82858277017185 0.574021327335024 0.87526387077618 0.586837595765614 0.71988818539211 0.614242244780321 0.772370572020769 0.153623944295465 0.471145080302844 -0.179251811883374 0.542308621053189 0.48949147742775 0.329144746869279 0.801422895482489 0.712178540749761 0.245820113977627 0.770647273017182 0.802118392108004 0.679948953918198 0.713377477498914 1 0.306907808725701 0.800939800549898 -0.116131063230342 0.535728508998844 0.312408693692132 -0.0558222759652713 0.62717166827006 0.783897811235895 0.26865121516598 0.512696316893833 0.802817664998842 0.800314547798516 0.808807261070016 0.660257358087 0.605012674788944 0.227144510866248 0.405213266866673 0.426383030088971 0.855327668638734 0.538561600812311 0.854798443036325 0.811214225378977 0.471526745758765 0.555888461506807 0.654148504444069 0.809805621254173 0.599355662150408
"ECI2" 0.100504074572441 0.218846603687499 -0.0748337994715093 0.314197995944063 0.522039022371181 0.756345846224281 -0.136341267281018 0.212419165724701 0.328018751704189 0.343942021167644 0.108984011560411 0.200022445647711 0.415036977006089 0.346933806236048 0.172758851860682 0.12014906114904 0.16092641808702 -0.143005590282237 0.126629790760813 0.28296043370947 0.226458094327395 0.137039742506805 0.330368579464848 0.347801541120063 0.352609067132582 0.357740955555845 0.269374372751332 0.432853763627554 0.233808451354021 -0.069861928207586 0.076388343826701 -0.112321006436167 0.249679659280049 0.709793033656714 0.451478385084295 0.253962639163785 0.498938475471278 0.104628497196275 0.213085556043846 0.351406077231839 -0.273703806709379 0.737011814095553 0.248489698791638 0.0545609267708165 0.387632440964416 0.0147411010796017 0.563666773595703 0.702427719227419 0.216037293419858 0.36390697946184 0.150224032860664 0.578205624564078 0.585910464121527 0.510832625469639 0.0915977841982092 0.0223112043769987 0.226621267276191 0.290701161606327 0.436814746465964 0.338206442145568 0.0649698756002115 0.401685376618528 0.288543683314649 0.318951035317614 0.488957078219608 0.303348999666807 0.117009852134955 0.707057530271288 0.0911795041772164 -0.0475951946141572 0.140931291360792 0.063502289420599 0.226972035601649 0.192837996683307 -0.130179135542834 0.240355887439471 0.446438836706349 0.0855261390024668 0.170463972365296 0.306907808725701 1 0.165336800037495 -0.0817118264293399 0.275291333498757 -0.134703939463496 0.333774787245309 0.246225577237276 0.354002908227134 0.158065202810514 0.30525496987442 0.439461198436897 0.26965172631828 0.161677402443403 0.267736611349291 0.216858748985726 0.393187515772565 0.0677953413880852 0.304206391477599 0.4140699456384 0.385052584850788 0.402220415093283 0.274567902402177 0.138557359199459 0.182581818740859 0.52041731889098 0.302959899652594 0.380606540601302
"PON1" 0.349905506079238 0.434023097990582 -0.276544046610056 -0.241835659424856 0.574248055283394 0.437678039611658 0.585383136324384 0.716500106489682 0.712202362086913 -0.0416745959172801 0.356482350471738 -0.0475818332337822 0.300986456843346 0.0520414304677282 0.636094876280623 0.318333820480813 -0.0217957562182881 0.74292968092335 -0.133066757184305 0.687541452783587 0.285364817187453 0.617399160257583 0.0409505116353057 0.781919930600605 0.659966845984245 0.158539649693218 0.754352410663602 0.691231017925355 0.678249690020193 0.292903958657653 -0.0954028641791304 0.0065758755742476 0.459576929799703 -0.191743246810323 0.693805336290233 0.162391839167226 0.553019716944605 -0.150848763330929 0.628943013281337 -0.153685009939212 -0.4289300820886 0.0346163528863737 -0.111345851454058 0.305327417625146 -0.223331459892064 0.273808538475618 0.248959215387375 0.124471261839654 0.703287245224218 0.624029019520146 0.682939542652454 0.123680997354633 0.0954222535508938 0.0823928906710334 0.579366775046689 0.665694046444126 0.707795990691022 0.261289118557938 0.37941170611039 0.769869874902903 0.528369059486902 0.704157594999661 0.634524027675495 0.615099334498598 0.580030511657962 0.649593720964945 -0.0724850759026093 0.314907095240944 -0.342124605728667 0.516329675616959 0.422136691806456 0.142843123810123 0.697773837672088 0.555523552444346 0.104710307643739 0.790468573128274 0.689613586718258 0.674066328175292 0.605914899553227 0.800939800549898 0.165336800037495 1 -0.292881371379772 0.5638762378393 0.295566769547412 -0.277806560815743 0.658828251396911 0.742340151679936 0.149362692007773 0.361126747721222 0.772562559286035 0.660169198171758 0.763578765079251 0.565051143407121 0.466530461237917 0.110145864067197 0.575491379700329 0.430369001766109 0.780285107081935 0.454736331648718 0.791448211052201 0.641960485866719 0.372726043716932 0.539989983651968 0.52237452394221 0.732483265952367 0.394595347815713
"NR1I2" 0.260436794941832 0.061620256670126 0.0610511259604813 0.359404498429274 0.0270997005520936 -0.0490509591055533 -0.264046739638631 -0.00235507580379862 -0.100572238537349 0.496088560676885 0.208152781608906 0.391759167951686 0.394377592163141 0.245538722206494 0.0881194303346429 0.295957333651593 0.428293769270467 -0.417432540644747 0.597835965970416 -0.0499341697208348 0.00139673052993404 0.0166404126921558 0.437420656948546 -0.122329991994134 0.155732025409594 0.317068984130501 0.00329463961404179 -0.0273374305041558 -0.112496402794614 -0.0272649199992676 0.442158119119787 0.322479294064459 0.098366080635062 0.361949591483388 -0.36461707011275 0.0803786650684886 -0.089070642026229 0.438092135030385 -0.00671073823522168 0.524371663827489 0.577297695634433 0.177232363902154 0.392999893894666 0.225529887010639 0.378373848259204 0.444094376130037 0.242062465398555 0.197822659322248 -0.0788491506585013 0.0973086957913929 0.0427614860282435 -0.0574017381423129 -0.00142281962816127 0.223592108726513 0.067950504144834 -0.0315564692880522 0.0392249035170152 0.356023857160013 0.149123260922025 -0.111591844545607 -0.00974298152832828 0.0628053323415069 -0.266256562035041 0.0969380432562064 -0.0812069438933433 -0.159889167668177 0.480696547898462 -0.0104101794643128 0.600234842802104 -0.0154337055816032 -0.0096814706111667 0.263265575619941 0.0117116518563735 0.0660491292553891 0.203025735402386 -0.0728965969649787 -0.034931071782741 -0.158301527143382 0.0660291700971127 -0.116131063230342 -0.0817118264293399 -0.292881371379772 1 -0.311940939275032 0.071579632551736 0.403303734496839 -0.0920046119635438 -0.0380174991862321 0.48684606663517 0.329381663578909 -0.196992765390409 -0.208376755537388 -0.133407389957051 -0.110939679393687 -0.0278405130225368 0.43227732431051 0.169927447153997 -0.125702310028969 -0.08494938469315 0.196771596311805 -0.152383184391969 0.0500275612626844 0.323625261610311 -0.0428410719415594 -0.018700022312752 -0.0964878936325416 0.407966788902859
"RARB" 0.385165599999366 0.473703976478 -0.170426832796278 -0.217145932288465 0.362237026983048 0.359721006551924 0.518055780106495 0.442914840157974 0.485973424365848 -0.0322685791427716 0.318026284533312 -0.0231830037871168 0.375115332418283 0.0877432964131603 0.262055205270611 0.239891036728841 -0.09713823879627 0.592065292153942 -0.250448377204952 0.43215269141034 0.341089521101287 0.241020096643145 -0.0232972985987061 0.417619398507872 0.311229140249361 0.12415715602347 0.454894856054299 0.603787935680399 0.447842573270972 0.0355401995135275 -0.143348162809287 -0.167062563822863 0.407264419908458 -0.19201061210702 0.562858708178646 0.0572752054599283 0.434337900486884 -0.211483953084586 0.360400555036498 -0.0111426240066919 -0.410926883235755 0.0395936529418898 -0.0629759725164185 0.249623625527623 -0.186026719226063 0.128172014922319 0.135702484370865 -0.0116579287716572 0.512036373087583 0.562607714813083 0.490716303982555 0.153792797608558 0.177847670789969 0.13281217975792 0.223101266509915 0.5667681984495 0.464933502473201 0.254531185619575 0.161345283372943 0.602233528415844 0.17454605088167 0.425662710150962 0.648707295591457 0.551069635194752 0.537785346386819 0.426671883553694 -0.0480674006751442 0.200525311249949 -0.317744013222025 0.34413529976535 0.281263077395721 0.0319521418614453 0.498647656267142 0.282470438368494 -0.00783927052514325 0.467457878962303 0.473344117160446 0.663061671176037 0.493195445357534 0.535728508998844 0.275291333498757 0.5638762378393 -0.311940939275032 1 0.278002017704941 -0.193257254255924 0.480862717933244 0.470528802343994 0.0546795886786808 0.292439770090452 0.679033344648121 0.493566949669694 0.509608536673005 0.429797006062138 0.243661030271203 0.244419065384025 0.560509327309803 0.326326596826675 0.529895436486249 0.369061969519867 0.585070369239139 0.392805609612306 0.233489408474433 0.35781618347154 0.581041371683966 0.521730035196898 0.209375567967191
"RXRG" 0.36229159957021 0.741904841772058 0.196937676359258 0.0282651589599183 0.292269942510802 0.0159938253267749 0.619623411370588 0.608355451152363 0.295958985976056 0.128096399305035 0.426187240458712 0.134178730013322 0.256275585100732 0.160939822466135 0.485953115774835 0.437140490517544 0.324547271895525 0.332667067605832 0.0478130751728693 0.57182330408972 0.336174461041285 0.268333957360484 0.170215203761113 0.187379951074107 0.312915076169899 0.0296337657839471 0.266824129745856 0.42009301557479 0.23553587454358 0.10394059932983 0.145770110311674 0.271684595017223 0.400763103587359 -0.272189210113426 0.154374636240915 0.410531630271529 0.239649191358081 0.137501067450212 0.322484701598218 -0.0133699778383042 -0.061104609178451 0.0242509448966407 0.248867413041559 0.42605970101274 -0.0232182262343873 0.054085639626296 -0.00644630413424157 -0.0295461309640226 0.526401519094118 0.520262436332646 0.645783294728259 -0.0633727699160521 -0.0711475975427632 0.0915754653031308 0.369996493238412 0.496608756717118 0.371886509324787 0.261582424532736 -0.020708454108651 0.360763377782316 0.624155709178737 0.294079271006506 0.225433330475376 0.43498671380053 -0.0149068384152143 0.30059890744425 0.296215197395806 0.0326824041847157 0.115085236365736 0.414169850471781 0.327589653173047 0.710136328649501 0.458148884860303 0.430259053811683 0.697822448705265 0.223429054488712 0.247809445279462 0.402365093036824 0.687323446360362 0.312408693692132 -0.134703939463496 0.295566769547412 0.071579632551736 0.278002017704941 1 -0.0507568696550125 0.336622834041997 0.221179146515091 0.190261874580196 0.28072485708943 0.341015634861059 0.351491013150941 0.368239301407746 0.1797972571495 0.544641235216249 0.0261673878913256 0.345994580997274 0.12883145866721 0.385850243303173 0.224387900579002 0.202258777929366 0.411885488210861 0.426419917581791 0.409804950020432 0.319971477426971 0.335553207271318 0.243024069418462
"THRSP" 0.183592275181289 0.0278534170557746 0.111828523488463 0.733470412988507 0.308509913981035 0.22635379537593 -0.301386636747057 -0.0728617377110048 0.0999588335625573 0.840593373643359 0.340624712380828 0.773981386472287 0.445922124919796 0.856158291263077 -0.104657848827548 0.287376202416591 0.654187936176044 -0.416710726743389 0.659445170570854 0.0293538213029949 0.221458607852525 0.00614594786731474 0.754019603287827 -0.120369122757217 0.28127330050853 0.66222033176442 0.0173073448983756 0.0589142182036155 0.0140191880908919 0.180488389666095 0.799963799746371 0.698751668023105 -0.0936966967307221 0.660069564899014 0.0315623403923029 0.10545779747206 0.033011833344296 0.450937865224899 0.097809735891798 0.763486404248389 0.359662142201404 0.364848857602207 0.699200833192378 0.146560806560944 0.892123015748391 0.364761616695059 0.365974594022488 0.46724979232014 0.114657350162708 0.139179378497818 0.0412174503723331 0.0732118744846418 0.0942443679958237 0.598903802850324 0.177804705467918 0.0711523049032816 0.137279045126276 0.478736920074974 0.609289164639041 -0.047418929549642 0.01778457553302 0.138094788978896 -0.204538295057062 0.040065085508834 0.0952816272306811 -0.0367150591724952 0.769377429772353 0.470597514719015 0.843182131540026 -0.0626587977801287 0.346524873439168 0.140887324123038 0.155476921485533 0.204516179847728 0.0722486550638297 0.0883429693997905 0.0111844859461836 -0.0887771630097828 0.0328972165294851 -0.0558222759652713 0.333774787245309 -0.277806560815743 0.403303734496839 -0.193257254255924 -0.0507568696550125 1 -0.0412231242310424 0.143117562870343 0.737909934471702 0.613174109393406 -0.0350687496333779 -0.163848257192525 0.112958614675361 -0.0196010510847972 0.0533307474669164 0.394343383891016 0.0251243909556814 0.0317904947853455 0.100385739668537 0.558417463589043 0.0102644931799454 0.113942779425833 0.282327635791723 0.0136473308835648 0.248257978607409 0.0703794684158714 0.318249292714955
"PTPN6" 0.407925590002035 0.549182880525337 -0.170780372806374 -0.0348057319120914 0.627280287939806 0.540360836466644 0.534388923406271 0.659164734867651 0.689781259197108 0.12640872098999 0.261881170347045 0.0596457383019631 0.338472522870265 0.251077623954232 0.499238060331395 0.391219552276632 0.131900788842775 0.522408396061231 0.111803010033915 0.721252822067976 0.49764191161206 0.439312397305792 0.279652556085914 0.690613343140179 0.667178209839691 0.377898379751012 0.705508237594009 0.758316307503317 0.615634941918642 0.207638646986551 0.0498360710466415 0.122560368249714 0.508160247455415 -0.0670778816177785 0.591523907062111 0.195329343263613 0.499716722323902 0.204402211266012 0.701012408442922 -0.0321384415411612 -0.340262411287676 0.122652891405596 0.0935524179171976 0.28020698933573 0.0158380964374753 0.138650160852229 0.246701223959999 0.12960014856175 0.713750789023811 0.542290403956088 0.626397873479161 0.289328748684157 0.33155573838194 0.312995262483821 0.608853199161231 0.602198967227724 0.813676028891722 0.40955303383021 0.4473478994086 0.752264139337349 0.558786958191855 0.717564595103759 0.415286974203093 0.749345374795302 0.660835245031404 0.725483879526489 0.155606645078859 0.371158806846063 -0.0810491972139873 0.503299043312289 0.549325794408743 0.303622434500446 0.729500249526389 0.676242541770549 0.212567309919606 0.733489121720607 0.707458683512574 0.649349433511899 0.634609749054343 0.62717166827006 0.246225577237276 0.658828251396911 -0.0920046119635438 0.480862717933244 0.336622834041997 -0.0412231242310424 1 0.758966874583406 0.341522478810526 0.422474362032152 0.713498223735787 0.702370125617198 0.710080681714752 0.67955101001775 0.539147851772531 0.151218069192633 0.416002925485829 0.370738190518817 0.754657040717427 0.563750678281362 0.613494849072041 0.661057706918189 0.457112312535556 0.603073704364349 0.668970612939478 0.55450701921389 0.397600483533178
"ST3GAL4" 0.426895583428876 0.407941535303772 -0.157531604539292 0.0658371657402227 0.686576318786991 0.633354376402656 0.504262339697217 0.677606636459735 0.83096262639472 0.332243858357496 0.44789664318637 0.146063299849978 0.376796574398427 0.394048416779171 0.603949714234206 0.425242755218672 0.370885320659283 0.492296318227331 0.232760267513007 0.693738798897823 0.455066983855056 0.602063207734261 0.485363491809809 0.786265057449074 0.786426764601591 0.53618586683305 0.800530053914881 0.694993431098709 0.74882838628306 0.192760499921299 0.189748686145406 0.21549725412192 0.549726371589517 0.124334151799462 0.689655483694527 0.317323792767498 0.612293446660466 0.155414095316046 0.784196464697959 0.136516998282615 -0.183096381238731 0.304363670543494 0.260483407944429 0.494636650483002 0.176043661848571 0.330959100179985 0.469301607372503 0.387421010558492 0.772979197380053 0.739715563530511 0.722209490573481 0.203961393123014 0.23500105756294 0.381568821730835 0.76367120019999 0.609131178728282 0.818072236773837 0.549477973881058 0.644854030772661 0.791658666908279 0.653803591283209 0.792616306653963 0.495804325216125 0.652221604079883 0.590657396612777 0.78264933465524 0.321594011836613 0.546387103648247 0.0380631216360121 0.560504647838947 0.638567211460815 0.200196766651728 0.718794609877934 0.750771649046599 0.263385073822608 0.811853123853207 0.782800813945427 0.560583618067855 0.640785256389614 0.783897811235895 0.354002908227134 0.742340151679936 -0.0380174991862321 0.470528802343994 0.221179146515091 0.143117562870343 0.758966874583406 1 0.467977898753539 0.510441553722288 0.765776752382753 0.75035109644315 0.836348974824276 0.605656208903308 0.617701872566479 0.307757068596816 0.424803910133971 0.382122867117779 0.89279597136857 0.679728839307083 0.747478363778116 0.777749020369355 0.58426692094322 0.62358848237727 0.740458296472142 0.726012466487625 0.614501046384167
"SERPINA1A" 0.567766725255957 0.246906591266489 -0.0730377493823685 0.526945914401362 0.548590938811154 0.272356764285157 0.0647343600837993 0.319112247522492 0.330374805377225 0.785534073546513 0.588480141208118 0.755738960365114 0.616496717129436 0.797682222599461 0.24243501369855 0.614427993971384 0.742493275696765 -0.0257690418226731 0.670524909632534 0.375700783742309 0.368759190390272 0.206510393555731 0.84080238473964 0.183177611699666 0.565109330134243 0.650428546141695 0.338017485780403 0.385699960425665 0.311938354305792 0.301666016516016 0.782494902678742 0.78035154322694 0.16751864205359 0.395713093578209 0.180417955747145 0.199767840716427 0.203996828834276 0.416915563806375 0.46580756710404 0.627926011518229 0.360157903137994 0.237430238739379 0.630940390859714 0.314740606709025 0.667401185537253 0.589833228002211 0.426291959020368 0.3903976794263 0.43078796042062 0.44929972443934 0.372488100059879 0.0222092813557627 0.0623922865387333 0.624542406575239 0.456174169858425 0.485917087252266 0.507884047364158 0.680007586456683 0.668422769939966 0.257966470923311 0.280538936923785 0.452467218106606 0.0354421920854207 0.431268792296081 0.344923173468564 0.243422514646202 0.861018928799983 0.415955739891536 0.752160588146045 0.224732943573061 0.573179667365645 0.289178604848612 0.556195908902024 0.472910969319586 0.210409180704874 0.468797926697717 0.319493671248465 0.338440659534258 0.421402956066794 0.26865121516598 0.158065202810514 0.149362692007773 0.48684606663517 0.0546795886786808 0.190261874580196 0.737909934471702 0.341522478810526 0.467977898753539 1 0.834844512546056 0.264075719542391 0.149562085674797 0.470942512402114 0.213049306932941 0.295674855722312 0.528324923807612 0.429865086267233 0.122102518979046 0.456188070276722 0.736754038787893 0.208047043802881 0.377076752394131 0.576476141033422 0.331225863157389 0.430238149729998 0.396146958217817 0.558657405250582
"SCARB1" 0.500041618177301 0.474878847289881 -0.175884936464782 0.420770896174398 0.725385213788289 0.382738581923491 0.25679514316924 0.423198309844793 0.539886179810798 0.72865381819383 0.584324098328377 0.73515146283132 0.707800864225304 0.797779734743203 0.320276779793669 0.575259473199102 0.641457228980838 0.195235073465534 0.544826962506835 0.494816967025995 0.411960309339138 0.352653515741021 0.724182448338984 0.436434115205794 0.726113743413777 0.597020572790958 0.507367213021007 0.629599016836324 0.452795099220596 0.312824369401671 0.753688042796471 0.72082343660802 0.255519899893882 0.403317841862616 0.344972815105025 0.233376872382671 0.435096513596769 0.26501236367216 0.515422404402102 0.539259038061435 0.0764763373746214 0.250046095720274 0.525871600416195 0.346293414488377 0.589549723698399 0.584362141680692 0.430198737180092 0.383111477922602 0.559352724432062 0.638471950384915 0.556316089927089 0.0335251012725758 0.0667517457366453 0.585868234482853 0.568717850366521 0.641229977953949 0.619195768279929 0.59188378020342 0.747579603781492 0.500664940127155 0.305248577508155 0.644986030331775 0.265364288324824 0.625948059803359 0.556759037476415 0.349000007540756 0.746269040764705 0.490522515151084 0.596332411080516 0.244404037064311 0.565734076073137 0.328067733029641 0.712635266885016 0.593506248169808 0.163989116342776 0.602255368039894 0.488599187203309 0.532244661008666 0.559465110292863 0.512696316893833 0.30525496987442 0.361126747721222 0.329381663578909 0.292439770090452 0.28072485708943 0.613174109393406 0.422474362032152 0.510441553722288 0.834844512546056 1 0.485907287864319 0.285498769820395 0.538432882503903 0.351218293938968 0.304876741970986 0.519828667115448 0.530426648951561 0.161180114386409 0.599008210347583 0.811556476467077 0.474614907087526 0.485783962998073 0.489304474850072 0.306552933175948 0.575597101592189 0.503103318405651 0.553008153832384
"LY6D" 0.451236551295751 0.572004925851927 -0.16830041645559 -0.0253009693434792 0.684495050763973 0.615584911078539 0.53108980843982 0.740646867058302 0.800728250278213 0.123460213296093 0.435020073738419 0.169189366758978 0.492455262446216 0.244861166763845 0.66736270653004 0.442619427230542 0.146720131676419 0.572279522773674 0.0160847369932107 0.688365788514493 0.49318012479558 0.462137124185033 0.230901846059967 0.735554710578799 0.718516713740793 0.308005901354192 0.760396232056014 0.850790609923437 0.656956447236175 0.223697218641358 0.0452381311285259 -0.00378983954211476 0.534215590963407 0.0775087216517559 0.780462391378839 0.289585294745519 0.578848042348915 -0.104923516573264 0.573077171375954 0.0782199831301733 -0.39868982327229 0.258931762077264 0.100514843717558 0.331858918405329 0.00837856001950328 0.209571514795557 0.434594174681767 0.229548075471541 0.751719009242553 0.752398100150695 0.675564930684519 0.336221885207056 0.36623255779269 0.34137131463558 0.556413274388621 0.658684623835901 0.714544945356422 0.394554708743764 0.563309372254442 0.781027630101338 0.49373047059845 0.807194761163427 0.606168968409794 0.721448024550175 0.745165764120054 0.677218375117414 0.099259836758639 0.49253261465002 -0.188875850598095 0.431988998254997 0.486429783473773 0.283549140749395 0.738492796111278 0.594763462539684 0.0923415638250418 0.740108976259918 0.755592571786962 0.741387907359859 0.647850828077457 0.802817664998842 0.439461198436897 0.772562559286035 -0.196992765390409 0.679033344648121 0.341015634861059 -0.0350687496333779 0.713498223735787 0.765776752382753 0.264075719542391 0.485907287864319 1 0.732617238093216 0.76485368595167 0.622394160745113 0.573673575159979 0.246970229098467 0.498385967683064 0.496928864575396 0.855519930658338 0.604851623922763 0.849117859536579 0.644583560131937 0.47785786849672 0.568099337150083 0.724922541875988 0.730409416441817 0.466313102812753
"TRA2B" 0.305363065131804 0.553096795593803 -0.00499692145981486 -0.0428050235975891 0.550838021704998 0.557550438252136 0.607012040904045 0.731210475304462 0.705377455468834 0.00324188764185277 0.296206715310841 0.00521949558117643 0.258705344909962 0.125079900077523 0.616626681506993 0.313639172240839 0.238008359104792 0.47362586136385 0.087748389641571 0.622842096441455 0.46463759239762 0.538346649743364 0.250161330146493 0.770974802544891 0.70706248396509 0.315656900307152 0.759137330210033 0.708668191093261 0.714706800454137 0.143164598989746 -0.0653205905473006 -0.0240617202209691 0.660278110585469 -0.00759031907019903 0.570137377763751 0.407742498180613 0.603500797792145 -0.00986195264315597 0.676175102080575 -0.129506017304826 -0.378908454412024 0.202946062208412 0.0663041867455432 0.324600103377637 -0.079375299119771 0.128997095552469 0.353172424085207 0.143061203430149 0.744571737404921 0.664533842148626 0.730078732092687 0.223454213746284 0.248215532369846 0.140059392789687 0.701038333699558 0.533946318050157 0.704656596346802 0.298519590975263 0.357369763085908 0.844142359863012 0.693908526951152 0.779607583777182 0.42617608206575 0.614952859640605 0.507633113926547 0.806401304851261 0.105086703032797 0.36166050897271 -0.246655942945237 0.537572086248189 0.439865436541975 0.34145244264205 0.689878929213355 0.706574628739573 0.305107039875047 0.679472962501204 0.790161014492938 0.590513317725986 0.724669582011592 0.800314547798516 0.26965172631828 0.660169198171758 -0.208376755537388 0.493566949669694 0.351491013150941 -0.163848257192525 0.702370125617198 0.75035109644315 0.149562085674797 0.285498769820395 0.732617238093216 1 0.653826743175348 0.623905274667084 0.608613239489611 0.0207832649343475 0.169944724276243 0.34973819172306 0.774347429748686 0.41431661407955 0.739141159805934 0.773152447471981 0.398858018919007 0.669789694253844 0.648002654370823 0.664164660113506 0.485248883020794
"AATF" 0.466779036403414 0.440199796050739 -0.169294691007139 0.0447792588267574 0.681868468594045 0.428778121796514 0.568240812723583 0.654809459635586 0.806935655294738 0.216594999778272 0.469687332175498 0.208276452742162 0.382975211049251 0.379860946024964 0.602448622481248 0.438482653705683 0.349457407694321 0.629183244290986 0.143053593905979 0.743983838401898 0.452465909214679 0.567166866337101 0.326068500058839 0.673326374096507 0.746702980204671 0.399091020240549 0.783512711756764 0.694417161693479 0.764214525112945 0.317881656196048 0.204174990041225 0.31853485233148 0.529194398984418 -0.0520638848641463 0.673998745462747 0.254291028944125 0.442188314539284 -0.00246468918918732 0.724140077746615 0.0565159933898501 -0.20084789238934 0.0957458487000118 0.14107863733167 0.388393639515057 0.115651789885295 0.364155404369389 0.409196947197127 0.160535637978291 0.77725031152838 0.695468171657224 0.714889551732959 0.0724580005674908 0.0675481332428181 0.252596660283935 0.756348966708724 0.733387624595742 0.828750776814003 0.47582054310237 0.593893715020836 0.696745104202396 0.566475116545812 0.76027850084939 0.545433771014515 0.727026616937078 0.561575400744162 0.678667864458757 0.282854352023591 0.407202646823318 -0.0130009344156854 0.55078408509347 0.623991036593882 0.256480852960336 0.795621323080033 0.686012896041454 0.230304197113402 0.796247767273615 0.695110848453166 0.693743820562142 0.659696607750282 0.808807261070016 0.161677402443403 0.763578765079251 -0.133407389957051 0.509608536673005 0.368239301407746 0.112958614675361 0.710080681714752 0.836348974824276 0.470942512402114 0.538432882503903 0.76485368595167 0.653826743175348 1 0.655230179044137 0.594760514633575 0.200543268858751 0.481846212530009 0.444927380161207 0.828674969661511 0.613789799853422 0.717059863556775 0.666795526957312 0.539275530783186 0.581289321826916 0.619969731341128 0.782440557012881 0.554381022591537
"TMPO" 0.391986783688868 0.337954662006446 0.0574015385389836 0.0944457096257639 0.5550848324684 0.531083763436116 0.53582968294347 0.420550999585775 0.644676384574544 -0.0211753577663319 0.22910191353958 0.150694781925057 0.41983999375603 0.243594861213733 0.395890872259563 0.391236070540466 0.0710808336823193 0.422739155656242 0.135085634469505 0.66704348518075 0.549148888079575 0.312246146983976 0.0991199638172627 0.677010238233609 0.587502325312937 0.368397167522032 0.701893946835817 0.695942492879067 0.654622516309066 0.405226054860627 -0.0595863924458375 0.0397155083207331 0.43132650085972 0.107517470587241 0.446469287028062 0.153359137407632 0.485304820962128 0.20661042916951 0.434089619985942 0.216646115785277 -0.239853171636233 0.146375025238005 0.189897126897713 0.380363089139941 -0.0549671085749963 0.130811844049292 0.301795250839904 0.162941716555251 0.63776551478704 0.512136902890283 0.56891395690087 0.493273678324929 0.449692774474736 0.318454457683412 0.502537768581998 0.559193463556494 0.752092445665058 0.335403913145818 0.373097677579318 0.636886144014279 0.373349507193475 0.597222420813847 0.376387001685794 0.608129643317294 0.604444990183653 0.762320300322576 0.0729250289128919 0.34161735326765 -0.24695809975554 0.380934640459727 0.287526919767446 0.233986396200258 0.638511623753056 0.613702007307777 0.121434726483126 0.618022527738717 0.603947562310045 0.589436278280392 0.463539319121343 0.660257358087 0.267736611349291 0.565051143407121 -0.110939679393687 0.429797006062138 0.1797972571495 -0.0196010510847972 0.67955101001775 0.605656208903308 0.213049306932941 0.351218293938968 0.622394160745113 0.623905274667084 0.655230179044137 1 0.404588754388374 0.068652458135497 0.282446008311654 0.57594867275873 0.593549665534641 0.468359112278253 0.656996979347204 0.498636208107297 0.464993662319208 0.465631210870412 0.455761488566189 0.510030538548554 0.416860512216048
"HADHB" 0.469339861291302 0.433957186247676 0.248770065891925 0.146809319454206 0.538881488000214 0.479155174102162 0.452136472214682 0.682310338143144 0.685299301074589 0.220777327513096 0.444927724838525 0.0559874785073988 0.192243247577841 0.20153790662456 0.65332597924533 0.548252723644079 0.419057352223498 0.295622917521015 0.213103922138447 0.609212962319983 0.620013601238737 0.382433404007144 0.376408850598576 0.525168799000508 0.547527698968979 0.392000697675118 0.549994028628999 0.470682479108392 0.582970326195284 0.117265840435811 -0.0115730083615162 0.138700198877038 0.699603587130868 0.00313908213968367 0.494484324139316 0.615819991698808 0.552147775980346 0.138760253812107 0.648112127665269 0.0785340701074432 -0.137988646899877 0.411164415110882 0.320037866831453 0.43822272309164 0.109050755777883 0.206675970355954 0.401880501230368 0.242917224998518 0.737016201808251 0.643725390614096 0.698192506684686 0.306611204977329 0.317137155227879 0.393099017435261 0.662077776106468 0.422421407415133 0.667318782790756 0.577663104237806 0.374079639526109 0.592857895191155 0.727322020024493 0.620625238524763 0.320725933164871 0.467096529615615 0.236215912366123 0.607635829738226 0.354908481626624 0.481867495157537 0.0729139536523448 0.498971695611987 0.621842484079072 0.497437976786525 0.625214375929825 0.63218146969419 0.571953259639464 0.576007878504026 0.553281092739401 0.414297511697776 0.598300715745937 0.605012674788944 0.216858748985726 0.466530461237917 -0.0278405130225368 0.243661030271203 0.544641235216249 0.0533307474669164 0.539147851772531 0.617701872566479 0.295674855722312 0.304876741970986 0.573673575159979 0.608613239489611 0.594760514633575 0.404588754388374 1 0.230520029256336 0.262799833202787 0.377203054729216 0.713579771892459 0.461030510452578 0.498959715207736 0.670155769291537 0.614741041855056 0.670140912845694 0.523631220214562 0.64139411646825 0.571457714881931
"CDKN1A" 0.544017363967694 0.059866452276158 0.0241202519347962 0.336353913377915 0.310672563193901 0.509214681195139 -0.147332445016448 0.206137724626166 0.322284853751161 0.624582400245821 0.524558012152374 0.365695326946112 0.351468550126055 0.415753418720331 0.16394000188021 0.415086940011406 0.428308219716122 -0.157824112743423 0.326649943753766 0.20804728245136 0.271896813846239 0.33531196762492 0.58353462052464 0.264568692483936 0.333519992472036 0.586931636508826 0.192652564511419 0.297318563027638 0.344238131348299 -0.28940052354158 0.292462978524153 0.129804876780038 0.2757096085513 0.408527531618132 0.209404259874103 0.387342500938409 0.417924608976656 0.058277558509248 0.303035009613571 0.52132450702221 -0.00736243817771074 0.604695896071606 0.515092667312553 0.0949235809610765 0.404283911674853 0.471033140640894 0.591178147099256 0.345516433934314 0.25070120370778 0.372681176206406 0.196001253890495 0.258106006327289 0.294305730525438 0.602527177511112 0.129235623502526 0.100679122125353 0.284947635425766 0.793806757648426 0.463322392446769 0.216016692060974 0.132534637086537 0.36960389629342 0.256013770103555 0.293530225912125 0.250692728684119 0.221894165836185 0.502379986389625 0.630437504754245 0.483322374729322 0.0440127881297604 0.456639036987838 0.0433361156905274 0.254102335115715 0.209290437032344 0.0385335180649516 0.403936055309067 0.269908350118779 0.217096546331827 0.213315770189285 0.227144510866248 0.393187515772565 0.110145864067197 0.43227732431051 0.244419065384025 0.0261673878913256 0.394343383891016 0.151218069192633 0.307757068596816 0.528324923807612 0.519828667115448 0.246970229098467 0.0207832649343475 0.200543268858751 0.068652458135497 0.230520029256336 1 0.463910267542764 0.125587908559058 0.398557198826618 0.449118306782368 0.234974872057515 0.236810994203318 0.471506047793156 0.0850722832095897 0.587260436545323 0.377636772684477 0.500129158169994
"TFAP2A" 0.558958462584624 0.393813305106035 -0.243089125294321 0.020841608789249 0.383914937618854 0.148679460733801 0.319369526429601 0.465626349018245 0.342158850380533 0.309750673897093 0.593199337235248 0.283888224515662 0.543519776157918 0.244877705381277 0.37995805511485 0.432883094631458 0.1315546696261 0.513451429582112 0.0531394563754437 0.521366497483045 0.206225572539725 0.384667957898183 0.244861586722025 0.361606726561631 0.407503977996273 0.226162027913145 0.365908367669454 0.502742079886286 0.339735802140334 0.0831138059275141 0.18596172027069 0.200414079985979 0.277560643618058 -0.103370029656498 0.370959307920831 0.129831749353397 0.36397475407688 0.0269695336100658 0.405609647277188 0.265448141179314 -0.138469008700655 0.138740162505891 0.100143449167027 0.24455792993527 0.0115361104729817 0.516004009200061 0.352981129964762 0.0583496948916632 0.447828194437032 0.524776973130054 0.48677784448908 0.0500773514475704 0.0439133296082343 0.365961942190496 0.284771924031227 0.578661420253942 0.486756784717459 0.482470806595297 0.260328582145109 0.424333541983372 0.237738776698995 0.389862121313888 0.510025394129558 0.6006176398909 0.399794050460014 0.245129982391085 0.270780614777214 0.252455944752106 0.115458020083795 0.388348017461537 0.459026086801363 0.184382485218927 0.554523592416932 0.340272141296954 0.185274176774456 0.593927495547727 0.285585400301582 0.624509732887623 0.393541561960045 0.405213266866673 0.0677953413880852 0.575491379700329 0.169927447153997 0.560509327309803 0.345994580997274 0.0251243909556814 0.416002925485829 0.424803910133971 0.429865086267233 0.530426648951561 0.498385967683064 0.169944724276243 0.481846212530009 0.282446008311654 0.262799833202787 0.463910267542764 1 0.239767466210451 0.466403740376546 0.620699041906072 0.383671589759192 0.321746861694186 0.426156203591959 0.241415285988405 0.440357872834579 0.521513996299247 0.367215907194619
"APOA1" 0.318605818175575 0.212840852750484 0.282561675932318 0.0692165876078845 0.413008639577352 0.468910066358682 0.253603203255255 0.320745604012173 0.432531305181512 -0.0209772277502813 0.199688705607456 0.0477849515469705 0.30845823276036 0.208809666581551 0.392873538636946 0.440600806238353 -0.0200019772463485 0.237815821805474 0.00588104032250886 0.433398358780545 0.469356730949927 0.10094508271802 0.0658450959808318 0.462498389115123 0.330089153549988 0.33292032199791 0.552424244926075 0.386462240087664 0.300923043721567 0.375786115848004 -0.143092913703907 -0.0779182870003576 0.251641687110238 0.0625049575115911 0.394391654154487 0.100303367806075 0.304540691839155 0.178696106780419 0.375759280389004 0.316718115579576 -0.174479064545809 0.240023363082643 0.208897478606395 0.268799661350709 0.0681339191251424 0.168487274690924 0.239858169353494 0.297753723848643 0.422638342949538 0.400077872820279 0.332169945191306 0.472758100446431 0.419852179185597 0.284264466405816 0.266319230588033 0.417247127775298 0.473927493337143 0.40114882452037 0.27647051295404 0.361489282432482 0.150216099077657 0.325101009671521 0.433086073678802 0.3864758956653 0.403657289737412 0.502570714478753 -0.0464797131834814 0.357186628914874 -0.204929104178436 0.396315614628687 0.158881448344137 0.160924896447414 0.432070670466632 0.220025287194496 0.175333347525004 0.469802240139218 0.457052722171398 0.430798998907679 0.268305030665388 0.426383030088971 0.304206391477599 0.430369001766109 -0.125702310028969 0.326326596826675 0.12883145866721 0.0317904947853455 0.370738190518817 0.382122867117779 0.122102518979046 0.161180114386409 0.496928864575396 0.34973819172306 0.444927380161207 0.57594867275873 0.377203054729216 0.125587908559058 0.239767466210451 1 0.413585695747918 0.344074398105398 0.502660304925317 0.285004233945751 0.440187919948927 0.329854829044229 0.239941857991233 0.407218520685139 0.361503763384283
"FOS" 0.532729265676157 0.586780149340701 -0.116959075244276 0.0860528587166326 0.77337537610551 0.701517318179754 0.530154653379585 0.801385541516873 0.86972056156377 0.33541579752249 0.509554824065355 0.230325627160764 0.458606004759734 0.407836950990025 0.72108728189966 0.508681212629105 0.423074552359409 0.474501869477078 0.193970357386073 0.773581088043979 0.56377766844998 0.593021444818826 0.499008163480117 0.79964940638704 0.828481785933112 0.473297409055572 0.791227325316969 0.805156679091817 0.794140337021082 0.182733860406041 0.187046915882698 0.216030528868083 0.604373306857842 0.119387605272849 0.705663794643764 0.448743974892362 0.741562440477762 0.035459548003708 0.757566055609852 0.105271152862274 -0.261122750331293 0.38863987705243 0.288376916574778 0.420781898569823 0.169509435003361 0.324308939894679 0.493288659513703 0.348751861002842 0.839753542989981 0.79748187948674 0.772718512272469 0.266212591765509 0.297869632131541 0.409046246899236 0.749293578706226 0.656576868391493 0.833174916017574 0.586185346868298 0.653946178797673 0.835655740920523 0.649305185253023 0.874372958520025 0.555315141882157 0.730208097192602 0.683560167070721 0.7705843994481 0.352522386072413 0.624755468630682 0.039250448901543 0.476471197825922 0.669701549477822 0.344538422502522 0.800040254379896 0.736048360098503 0.272497148993825 0.843707037735302 0.835829230977929 0.668274333258288 0.746488787560348 0.855327668638734 0.4140699456384 0.780285107081935 -0.08494938469315 0.529895436486249 0.385850243303173 0.100385739668537 0.754657040717427 0.89279597136857 0.456188070276722 0.599008210347583 0.855519930658338 0.774347429748686 0.828674969661511 0.593549665534641 0.713579771892459 0.398557198826618 0.466403740376546 0.413585695747918 1 0.677505675499604 0.80336002979892 0.784150311102757 0.61560412349041 0.639599992860846 0.79852174599477 0.839818767236034 0.63001928058046
"ABCC2" 0.502375753549739 0.480494672278499 -0.102361786729983 0.41958361933245 0.74110397648385 0.488348161139565 0.300803225885469 0.569447103301731 0.621740841230949 0.661244249470995 0.637247318978566 0.639736738927185 0.642792543747124 0.709321080602371 0.39824047855553 0.614924133032799 0.515216847418229 0.316932100028413 0.461715260793406 0.547810619431858 0.504676469782675 0.439582462862338 0.668189573563815 0.507619147447508 0.736521826419453 0.65821052507882 0.612736836752691 0.635320429289728 0.550832305802783 0.336022294498454 0.539122523834767 0.524191350221929 0.380834051525873 0.365943850948474 0.54411787225111 0.288417180539716 0.511720241432996 0.293873893224407 0.569414641219351 0.552018942828365 -0.0675979473170038 0.368991991195612 0.443079247126562 0.377210761723689 0.529172491223018 0.562100302062225 0.577813704020567 0.419294007445158 0.638439010697828 0.637220916266963 0.632784157563636 0.195742046170506 0.21684558288925 0.621944543966844 0.618093517182236 0.644927402721536 0.701426000161525 0.658760543001148 0.777314622961396 0.594265502283864 0.375327511925074 0.631944792395017 0.421643480374736 0.609621549851423 0.576543392439069 0.48465917883568 0.641744696465615 0.587507303164886 0.422968098559769 0.480474671247317 0.686143583448213 0.298082008648693 0.753994021228825 0.687352339471872 0.194361891945531 0.736957856186309 0.581265365690768 0.617028415028299 0.540978441799154 0.538561600812311 0.385052584850788 0.454736331648718 0.196771596311805 0.369061969519867 0.224387900579002 0.558417463589043 0.563750678281362 0.679728839307083 0.736754038787893 0.811556476467077 0.604851623922763 0.41431661407955 0.613789799853422 0.468359112278253 0.461030510452578 0.449118306782368 0.620699041906072 0.344074398105398 0.677505675499604 1 0.573770407669046 0.551917028953654 0.579425559724595 0.470344344887905 0.650349037554789 0.617138608005422 0.559052589665484
"EIF2S3X" 0.373074689618237 0.471248860399449 -0.116760478233972 0.0136666762333435 0.614799662466071 0.634145367036399 0.479358423775709 0.661283344259648 0.86477456318484 0.162072632041186 0.34080577159632 0.148541064533185 0.467344699025889 0.266483126778377 0.569915099446194 0.368160814902567 0.131988042516294 0.522216071251984 0.0310770441087216 0.624394658854129 0.443259905598146 0.626040920393043 0.228895495135955 0.821914033433154 0.778954890665619 0.416347691658231 0.843610379058374 0.762303396049028 0.722031113260206 0.24639411568147 0.0509266649112747 0.0395303985610818 0.55857481066918 0.121412584675397 0.755680414041782 0.353195361463772 0.664498286730959 -0.101124383157673 0.601913209431936 0.126753857145561 -0.394980436979444 0.258743601356783 0.0982072260410825 0.39418796835386 0.0383767738563264 0.301314712881313 0.44634642826012 0.215890477967614 0.776961797614988 0.729470536627496 0.707873220536056 0.330129641883425 0.306694451258453 0.246846775606277 0.62884955886166 0.6360006388924 0.70592826775035 0.392107968478757 0.566816094799549 0.847217909310156 0.488758154540912 0.799686536186629 0.578663839694677 0.606314668056341 0.669772274556136 0.726985542528396 0.076903639148499 0.525277972861169 -0.18163775535551 0.481565022295603 0.446543768786449 0.202421007470814 0.715460242697117 0.674657098436463 0.0937780848307908 0.774273806804644 0.7492865972103 0.675521474031556 0.612254658003089 0.854798443036325 0.402220415093283 0.791448211052201 -0.152383184391969 0.585070369239139 0.202258777929366 0.0102644931799454 0.613494849072041 0.747478363778116 0.208047043802881 0.474614907087526 0.849117859536579 0.739141159805934 0.717059863556775 0.656996979347204 0.498959715207736 0.234974872057515 0.383671589759192 0.502660304925317 0.80336002979892 0.573770407669046 1 0.764856724034389 0.448506731102939 0.53387483902957 0.711822010278954 0.713169339648761 0.506329079737284
"ABCA1" 0.389734779368798 0.508946274685124 -0.00691652377752153 0.227995710251727 0.604519473066999 0.564617651541824 0.494146901728926 0.707762418034078 0.735348346123007 0.32673167132437 0.410458430225729 0.161123993500141 0.43438496735952 0.336152581187628 0.628269291686085 0.433068951718878 0.453922335646577 0.33152244446161 0.300912340048865 0.708978570402645 0.464509639159052 0.591086680340894 0.471034562343207 0.731660168720469 0.794691601692548 0.561239853068267 0.761495948825846 0.679862479434913 0.706545316839295 0.109988022347831 0.163918106579703 0.220850819654742 0.678235408706448 0.0876797245108012 0.578388181859727 0.521018849864962 0.715422626361799 0.172972951298789 0.774605980179658 0.0817719962128106 -0.197728278413691 0.328808036959891 0.264456961651487 0.556504006993917 0.21443358750619 0.291937115038263 0.459466263261686 0.238102452006825 0.833045820368963 0.758976093030391 0.815396336664273 0.223588554000411 0.235015620700774 0.30316606057633 0.757351892372268 0.58132193155901 0.749611683069316 0.515678069549607 0.480289635195696 0.78504583807926 0.773395055080543 0.786260282639404 0.296632240383256 0.58846947510329 0.384984202491528 0.71509120594675 0.356646713542177 0.536652917851454 0.0919477555475749 0.561693858444287 0.586340796042978 0.46091045850929 0.718525714803517 0.747701326352288 0.472017940806357 0.689086268774958 0.691708505237847 0.539794589144545 0.757181987291975 0.811214225378977 0.274567902402177 0.641960485866719 0.0500275612626844 0.392805609612306 0.411885488210861 0.113942779425833 0.661057706918189 0.777749020369355 0.377076752394131 0.485783962998073 0.644583560131937 0.773152447471981 0.666795526957312 0.498636208107297 0.670155769291537 0.236810994203318 0.321746861694186 0.285004233945751 0.784150311102757 0.551917028953654 0.764856724034389 1 0.60350874129608 0.604056498015247 0.707178533917441 0.700980122101498 0.641526183647597
"FABP6" 0.800141907916764 0.359274978492154 0.202027456925671 0.389567415446764 0.541425887338107 0.443650707439844 0.349649433666172 0.508359259291826 0.54140340562595 0.442911744848264 0.675504404144899 0.353636026551067 0.553581464067411 0.428974640010282 0.539158017685076 0.847180916138222 0.518354863125462 0.142048204452146 0.413853343116187 0.626706488974182 0.663518368121678 0.281880226850308 0.533912675385488 0.428631899869538 0.583494040309261 0.582412571074093 0.547205970402425 0.493415992947355 0.534354454559926 0.16628060380101 0.245792888575209 0.325733586997372 0.485316173485195 0.13572052714623 0.23479199824221 0.422205067494725 0.503787254347046 0.292576363565588 0.522195102752121 0.437446809974209 0.233553119386418 0.420178099516478 0.455421096089505 0.629869881312526 0.250712899408485 0.361363813322613 0.416322767730783 0.289951942650011 0.577668843185297 0.668668105454825 0.670872599296686 0.281263910253201 0.297405707731002 0.499785532033123 0.481457927049625 0.471968446007164 0.649263432788639 0.785751480014937 0.448280913944156 0.445940445891579 0.486357991503817 0.506518070456167 0.235913743093459 0.441678050965455 0.26238211323044 0.602645982159566 0.558601347257315 0.454920831607667 0.305424728516506 0.460794889721293 0.543420333655211 0.414161813264598 0.606415341843029 0.54376255063523 0.554221966432441 0.546670231279558 0.4124329452177 0.532109245532715 0.568217361509242 0.471526745758765 0.138557359199459 0.372726043716932 0.323625261610311 0.233489408474433 0.426419917581791 0.282327635791723 0.457112312535556 0.58426692094322 0.576476141033422 0.489304474850072 0.47785786849672 0.398858018919007 0.539275530783186 0.464993662319208 0.614741041855056 0.471506047793156 0.426156203591959 0.440187919948927 0.61560412349041 0.579425559724595 0.448506731102939 0.60350874129608 1 0.434039793542429 0.486575790941199 0.537415049498287 0.636091652418455
"BAAT" 0.316752494904812 0.498218138053062 -0.0846669819638524 -0.0374081608864194 0.498000462845672 0.407185108362818 0.523329528348108 0.733722975936572 0.578737084414609 0.151665662306273 0.294397902497132 0.0794969343279014 0.199577753928326 0.190498235939305 0.511366684257348 0.435229399284789 0.244396156555752 0.347525290512649 0.116563446414708 0.519663460923941 0.336956937783707 0.460036288712482 0.309239448705009 0.504977740520942 0.583779194939528 0.300214329978329 0.614432984759259 0.555329545025285 0.556535214567181 0.271200274852075 0.000892001317389974 0.123308020374582 0.616655127612151 -0.0320420271129419 0.548092448948057 0.352972831006334 0.368599222731691 0.119738518642661 0.58367416310394 0.114360240618794 -0.223518191674655 0.140344421477416 0.114632129669442 0.311823001977376 0.0362686908351253 0.268937294106617 0.247989840577488 0.198554833589582 0.670630745124994 0.459623253913303 0.605885663231163 0.207690787840835 0.241628378949615 0.218120658227467 0.609935531750211 0.501145616390888 0.649701362642867 0.392600581258626 0.344935530886961 0.711360401334992 0.630493309299422 0.639909151321216 0.329792887472411 0.440147924360267 0.339655070980348 0.611874580339107 0.225670257993847 0.26680998085829 -0.0466863334430141 0.583686154024943 0.396882700670994 0.403073938448007 0.608666382235081 0.618868973705411 0.296588010055638 0.504404333820566 0.65924833630827 0.392153640166384 0.622295486347898 0.555888461506807 0.182581818740859 0.539989983651968 -0.0428410719415594 0.35781618347154 0.409804950020432 0.0136473308835648 0.603073704364349 0.62358848237727 0.331225863157389 0.306552933175948 0.568099337150083 0.669789694253844 0.581289321826916 0.465631210870412 0.670140912845694 0.0850722832095897 0.241415285988405 0.329854829044229 0.639599992860846 0.470344344887905 0.53387483902957 0.604056498015247 0.434039793542429 1 0.449960633677206 0.683653996980056 0.406024368360233
"FABP2" 0.418968552014683 0.481607214114699 -0.0527165593475078 0.185999636282014 0.595171085824492 0.681559364557623 0.337205611159543 0.604339371562768 0.739785538970173 0.49868685724685 0.480584324867698 0.295294850256313 0.414173196135541 0.446065975690797 0.418228245165199 0.365704311093877 0.437813487992773 0.300503913516697 0.155768933159815 0.647731211503047 0.451967532989988 0.601198712808534 0.572381329122316 0.679306490461522 0.686830859052283 0.56972949418089 0.627040877909978 0.732079369603492 0.658704128296462 -0.0978000726019946 0.245815374949973 0.152045061270238 0.560270604236596 0.227840009587228 0.667253825906802 0.51191254739985 0.670294016762666 0.0175403834052409 0.648848398046585 0.250066312876103 -0.397244654596402 0.503909640495757 0.386498897632695 0.283279057500082 0.272640685242811 0.286156078526579 0.573107093879441 0.261926107616863 0.713072870763581 0.702687700086641 0.630403121290982 0.320298150034534 0.353805474032992 0.535339449517857 0.563584072651332 0.515141974652827 0.626340651882826 0.656410264485876 0.589722080957072 0.741595066441631 0.568402529311947 0.731915346070193 0.459773237609103 0.629674195290489 0.524781764085328 0.66040635545766 0.416271539441074 0.676993767985206 0.197907977342064 0.393670290969528 0.684237650570148 0.290673530649816 0.643733414809068 0.693293831577234 0.243716949681056 0.71594517061082 0.678261198129957 0.567317229851552 0.644378262685049 0.654148504444069 0.52041731889098 0.52237452394221 -0.018700022312752 0.581041371683966 0.319971477426971 0.248257978607409 0.668970612939478 0.740458296472142 0.430238149729998 0.575597101592189 0.724922541875988 0.648002654370823 0.619969731341128 0.455761488566189 0.523631220214562 0.587260436545323 0.440357872834579 0.239941857991233 0.79852174599477 0.650349037554789 0.711822010278954 0.707178533917441 0.486575790941199 0.449960633677206 1 0.63400607202326 0.519160778793532
"NOS2" 0.484064639604528 0.479702116315255 -0.0431867638473528 0.127861744859789 0.668826728861212 0.57015446837341 0.484367732272423 0.715000614217847 0.733657383112373 0.228597336277971 0.527914406040134 0.219926702140386 0.400446028000532 0.336795043442184 0.609343284050111 0.470971005248449 0.348631504243025 0.426740640784829 0.222847611186572 0.643365943215511 0.441483121803773 0.629341156825049 0.363100849931393 0.660622470016149 0.721388959487371 0.426912815783833 0.723844257394781 0.675046359911111 0.783353704846735 0.195417904004987 0.079107238343961 0.169331117678147 0.643738587644848 0.0785841535170103 0.696076861552073 0.383670007893197 0.649900786726567 -0.100607868161689 0.676063644704466 0.150485177818178 -0.28195687311549 0.350520883689689 0.176030290084383 0.227424422589603 0.160564575489092 0.40914043597278 0.548720352514821 0.262329611099481 0.730298007376342 0.714263646856124 0.694825306474757 0.190185178088579 0.20931432754993 0.290544751474793 0.711405162023495 0.607514542088405 0.750294435599152 0.532712983924587 0.588032141748518 0.725161184509305 0.566120556777257 0.755725984015421 0.559634919655524 0.602740953924142 0.523784272289485 0.700683735583613 0.28161498183896 0.547856539255276 -0.0345064289437585 0.569521101864207 0.593713176449725 0.381658538670839 0.724958554990103 0.592899082617491 0.247027544361734 0.74744242443347 0.670923370873209 0.619125966099953 0.655006096239411 0.809805621254173 0.302959899652594 0.732483265952367 -0.0964878936325416 0.521730035196898 0.335553207271318 0.0703794684158714 0.55450701921389 0.726012466487625 0.396146958217817 0.503103318405651 0.730409416441817 0.664164660113506 0.782440557012881 0.510030538548554 0.64139411646825 0.377636772684477 0.521513996299247 0.407218520685139 0.839818767236034 0.617138608005422 0.713169339648761 0.700980122101498 0.537415049498287 0.683653996980056 0.63400607202326 1 0.588461951026398
"ABCB8" 0.522568765944661 0.302644763406258 0.0114656636331183 0.446432369433849 0.643490361388084 0.554129595943506 0.0964915287380972 0.502365731118937 0.521646264798877 0.52754503114406 0.561986522040693 0.39074312023005 0.59521461134627 0.35474315010992 0.585475414899858 0.563134199803887 0.517532138315194 0.0341973655437408 0.502276385769033 0.486808945939689 0.384148198922148 0.436012027176962 0.543317358862401 0.501104536414803 0.651099109598854 0.563999829691409 0.565915767749955 0.477344469766467 0.430640643214366 0.0877842470348358 0.276659678451534 0.224485335542021 0.538884260229169 0.484493206538108 0.285592797966681 0.520632240877246 0.534442500204638 0.150544153590523 0.542585551573461 0.405271376524783 0.0752338204275429 0.570240244750216 0.393840868147847 0.425010901532592 0.387728406575101 0.524128199638739 0.688424574093304 0.55066218181489 0.557878426574001 0.704258286524172 0.620145967739657 0.186590827992225 0.175661937430715 0.363848696589016 0.588819649804786 0.365443961524074 0.6804885056242 0.69566924479817 0.493240029163234 0.470235631238007 0.468614471438168 0.643383443183424 0.318496958259869 0.513910272036172 0.30139704736934 0.496361077630188 0.477581707170063 0.555979918736808 0.337655262311497 0.361600887793086 0.462941489092705 0.448276001205947 0.622609363682412 0.529506239957812 0.348760272654809 0.574723514360642 0.624820635065712 0.369667563565171 0.477505062344658 0.599355662150408 0.380606540601302 0.394595347815713 0.407966788902859 0.209375567967191 0.243024069418462 0.318249292714955 0.397600483533178 0.614501046384167 0.558657405250582 0.553008153832384 0.466313102812753 0.485248883020794 0.554381022591537 0.416860512216048 0.571457714881931 0.500129158169994 0.367215907194619 0.361503763384283 0.63001928058046 0.559052589665484 0.506329079737284 0.641526183647597 0.636091652418455 0.406024368360233 0.519160778793532 0.588461951026398 1
